# Supplementary material for: Proteomic Network Analysis of Bronchoalveolar Lavage Fluid in Ex-Smokers to Discover Implicated Protein Targets and Novel Drug Treatments for Chronic Obstructive Pulmonary Disease
Source: Pharmaceuticals (Basel). 2022 May 1;15(5):566. doi: 10.3390/ph15050566 (PMC9147475; doi:10.3390/ph15050566)
Supplement: Supplementary file 1 [file pharmaceuticals-15-00566-s001.zip]

Archive with 2 entries (2 files):
- 2022_04_05_BALF_supplemental_response.pdf
- David_FuncAnnotClustering_BALF.csv
