# Supplementary material for: Proteomic Network Analysis of Bronchoalveolar Lavage Fluid in Ex-Smokers to Discover Implicated Protein Targets and Novel Drug Treatments for Chronic Obstructive Pulmonary Disease
Source: Pharmaceuticals (Basel). 2022 May 1;15(5):566. doi: 10.3390/ph15050566 (PMC9147475; doi:10.3390/ph15050566)
Supplement: Supplementary file 1 [file pharmaceuticals-15-00566-s001.zip › David_FuncAnnotClustering_BALF.csv]

Annotation Cluster 1	Enrichment Score: 11.488412144593264
Category	Term	Count	%	PValue	Genes	List Total	Pop Hits	Pop Total	Fold Enrichment	Bonferroni	Benjamini	FDR
PUBMED_ID	16335952	23	11.00478469	1.83E-16	788845, 820487, 812867, 814144, 788240, 811643, 783744, 803055, 792731, 779124, 821400, 827029, 816489, 774969, 816629, 794018, 796354, 800291, 824280, 803836, 777632, 826073, 787908	209	273	27491	11.08177787	1.79E-12	5.96E-13	4.44E-13
PUBMED_ID	19159218	25	11.96172249	2.29E-13	820487, 812867, 814144, 788240, 821400, 827029, 774969, 794018, 779435, 824280, 773459, 784089, 811643, 783744, 803055, 792731, 779124, 805355, 816489, 818337, 816629, 803836, 800291, 826073, 787908	209	472	27491	6.96694307	1.84E-09	4.61E-10	4.58E-10
UP_TISSUE	Plasma	23	11.00478469	8.53E-13	788845, 820487, 812867, 814144, 788240, 811643, 783744, 803055, 792731, 779124, 821400, 827029, 816489, 774969, 816629, 794018, 796354, 800291, 824280, 803836, 777632, 826073, 787908	201	286	18201	7.282173051	1.38E-10	1.38E-10	1.03E-09
UP_TISSUE	Liver	46	22.00956938	3.11E-06	813997, 812867, 820487, 788240, 814144, 801730, 827029, 821400, 774969, 789184, 794018, 776398, 779435, 796354, 811237, 784397, 824280, 814881, 822331, 803900, 773459, 784089, 788845, 803055, 783744, 811643, 794483, 792731, 792028, 779124, 778573, 785023, 805355, 799732, 816489, 777568, 818337, 816629, 800817, 802277, 800291, 803836, 784386, 775735, 826073, 787908	201	2032	18201	2.049903044	5.04E-04	1.01E-04	0.003769086
Annotation Cluster 2	Enrichment Score: 5.380941051932811
Category	Term	Count	%	PValue	Genes	List Total	Pop Hits	Pop Total	Fold Enrichment	Bonferroni	Benjamini	FDR
PUBMED_ID	19159218	25	11.96172249	2.29E-13	820487, 812867, 814144, 788240, 821400, 827029, 774969, 794018, 779435, 824280, 773459, 784089, 811643, 783744, 803055, 792731, 779124, 805355, 816489, 818337, 816629, 803836, 800291, 826073, 787908	209	472	27491	6.96694307	1.84E-09	4.61E-10	4.58E-10
GOTERM_CC_FAT	GO:0005615~extracellular space	31	14.83253589	5.60E-10	788240, 786208, 827029, 821400, 781929, 774969, 820557, 794018, 776398, 817064, 824280, 798933, 780397, 803900, 773459, 784089, 811643, 783744, 794483, 792731, 783108, 816489, 777568, 822811, 796848, 816629, 825567, 802277, 799162, 800291, 787908	155	685	12782	3.731970803	1.50E-07	1.50E-07	7.35E-07
GOTERM_CC_FAT	GO:0044421~extracellular region part	37	17.70334928	5.69E-10	812867, 788240, 786208, 823870, 827029, 821400, 781929, 774969, 820557, 794018, 776398, 806202, 817064, 824280, 798933, 789112, 780397, 803900, 773459, 784089, 811643, 783744, 794483, 792731, 779124, 783108, 816489, 777568, 822811, 796848, 816629, 825567, 802277, 799162, 800291, 787848, 787908	155	960	12782	3.178319892	1.52E-07	7.59E-08	7.47E-07
GOTERM_CC_FAT	GO:0005576~extracellular region	49	23.44497608	1.11E-06	788240, 814144, 827029, 823870, 805019, 774969, 776398, 781905, 806202, 796354, 789112, 798933, 780397, 783744, 792731, 794483, 786593, 816489, 777568, 822811, 803966, 800291, 787848, 787908, 812867, 786208, 781966, 821400, 781929, 820557, 794018, 817064, 824280, 773459, 803900, 784089, 788845, 803055, 811643, 779124, 783108, 796848, 774688, 818337, 816629, 825567, 782253, 802277, 799162	155	2010	12782	2.010329	2.95E-04	9.84E-05	0.001451141
SP_PIR_KEYWORDS	Secreted	40	19.13875598	4.52E-06	814144, 788240, 786208, 823870, 781966, 827029, 781929, 774969, 820557, 794018, 781905, 806202, 817064, 796354, 824280, 798933, 780397, 803900, 773459, 784089, 788845, 803055, 811643, 783744, 794483, 779124, 783108, 816489, 796848, 774688, 818337, 803966, 816629, 825567, 782253, 802277, 799162, 800291, 787848, 787908	209	1689	19235	2.179597225	0.001662695	8.32E-04	0.006230482
UP_SEQ_FEATURE	disulfide bond	52	24.88038278	1.32E-04	813997, 820487, 788240, 814144, 823870, 827029, 822804, 774969, 806202, 796354, 789112, 780397, 783744, 792731, 794483, 816489, 803966, 774121, 807708, 800291, 777632, 787908, 812867, 786208, 781966, 786456, 781929, 794018, 779435, 817064, 816505, 824280, 773459, 803900, 784089, 788845, 803055, 811643, 804492, 826072, 779124, 783108, 805355, 810578, 818337, 816629, 825567, 782253, 802277, 799162,…	209	2819	19113	1.686905839	0.127390788	0.127390788	0.209240994
SP_PIR_KEYWORDS	disulfide bond	52	24.88038278	2.80E-04	813997, 820487, 788240, 814144, 823870, 827029, 822804, 774969, 806202, 796354, 789112, 780397, 783744, 792731, 794483, 816489, 803966, 774121, 807708, 800291, 777632, 787908, 812867, 786208, 781966, 786456, 781929, 794018, 779435, 817064, 816505, 824280, 773459, 803900, 784089, 788845, 803055, 811643, 804492, 826072, 779124, 783108, 805355, 810578, 818337, 816629, 825567, 782253, 802277, 799162,…	209	2924	19235	1.636710543	0.097940171	0.014617037	0.38518942
SP_PIR_KEYWORDS	signal	56	26.79425837	3.25E-04	788240, 823870, 827029, 822804, 774969, 776398, 781905, 784769, 806202, 796354, 798933, 780397, 783744, 794483, 792731, 786829, 816489, 803966, 807708, 800291, 777632, 787848, 787908, 818559, 812867, 786208, 781966, 821400, 786456, 781929, 820557, 794018, 779435, 817064, 824280, 773459, 803900, 784089, 788845, 803055, 811643, 804492, 826072, 779124, 783108, 805355, 796848, 774688, 826270, 816629,…	209	3250	19235	1.585807876	0.112858599	0.014857385	0.447369807
UP_SEQ_FEATURE	signal peptide	56	26.79425837	3.82E-04	788240, 823870, 827029, 822804, 774969, 776398, 781905, 784769, 806202, 796354, 798933, 780397, 783744, 794483, 792731, 786829, 816489, 803966, 807708, 800291, 777632, 787848, 787908, 818559, 812867, 786208, 781966, 821400, 786456, 781929, 820557, 794018, 779435, 817064, 824280, 773459, 803900, 784089, 788845, 803055, 811643, 804492, 826072, 779124, 783108, 805355, 796848, 774688, 826270, 816629,…	209	3250	19113	1.575749724	0.326093755	0.179082071	0.604812187
SP_PIR_KEYWORDS	glycoprotein	59	28.22966507	0.037885207	820487, 788240, 814144, 823870, 827029, 822804, 774969, 781905, 784769, 806202, 796354, 798933, 780397, 783744, 787551, 792731, 786829, 816489, 803966, 791405, 774121, 807708, 800291, 777632, 787848, 787908, 812867, 786208, 781966, 821400, 786456, 781929, 794018, 779435, 824280, 817290, 773459, 784089, 788845, 803055, 811643, 804492, 826072, 783108, 779124, 805355, 810578, 796848, 774688, 826270,…	209	4318	19235	1.257521092	0.999999328	0.367752709	41.26621615
UP_SEQ_FEATURE	glycosylation site:N-linked (GlcNAc...)	54	25.83732057	0.101541934	820487, 788240, 814144, 827029, 822804, 774969, 781905, 784769, 806202, 796354, 780397, 783744, 787551, 792731, 786829, 816489, 803966, 791405, 774121, 807708, 800291, 777632, 787848, 787908, 812867, 786208, 821400, 786456, 781929, 794018, 779435, 824280, 817290, 773459, 784089, 788845, 803055, 811643, 804492, 826072, 783108, 805355, 810578, 774688, 826270, 818337, 816629, 782253, 818660, 799162,…	209	4129	19113	1.196000746	1	0.980677549	81.70512537
Annotation Cluster 3	Enrichment Score: 5.3154178738572115
Category	Term	Count	%	PValue	Genes	List Total	Pop Hits	Pop Total	Fold Enrichment	Bonferroni	Benjamini	FDR
SP_PIR_KEYWORDS	plasma	12	5.741626794	5.10E-09	794018, 788240, 811643, 824280, 800291, 781966, 827029, 816489, 798933, 796848, 787908, 816629	209	93	19235	11.8752894	1.88E-06	1.88E-06	7.02E-06
PUBMED_ID	14718574	11	5.263157895	6.23E-07	788845, 794115, 811643, 779124, 824280, 800291, 827029, 798933, 796848, 787908, 816629	209	167	27491	8.66404034	0.005007114	7.17E-04	0.001245311
PUBMED_ID	14760718	7	3.349282297	1.86E-06	794018, 779124, 824280, 800291, 816489, 787908, 816629	209	49	27491	18.79084074	0.014880252	0.001498084	0.003719265
GOTERM_CC_FAT	GO:0031983~vesicle lumen	7	3.349282297	1.75E-05	788845, 817064, 811643, 824280, 800291, 816489, 787908	155	46	12782	12.54894811	0.004650158	0.001164572	0.022910205
GOTERM_CC_FAT	GO:0044433~cytoplasmic vesicle part	7	3.349282297	0.025662499	788845, 817064, 811643, 824280, 800291, 816489, 787908	155	187	12782	3.086907021	0.999033026	0.219565894	28.91019989
Annotation Cluster 4	Enrichment Score: 3.886318755421692
Category	Term	Count	%	PValue	Genes	List Total	Pop Hits	Pop Total	Fold Enrichment	Bonferroni	Benjamini	FDR
GOTERM_CC_FAT	GO:0016023~cytoplasmic membrane-bounded vesicle	20	9.56937799	3.38E-05	788845, 813997, 811643, 783108, 778573, 816489, 777568, 825567, 806601, 784769, 799644, 817064, 811237, 788382, 800291, 824280, 798933, 826073, 786028, 787908	155	550	12782	2.998709677	0.008995804	0.00180567	0.044412329
GOTERM_CC_FAT	GO:0031988~membrane-bounded vesicle	20	9.56937799	5.23E-05	788845, 813997, 811643, 783108, 778573, 816489, 777568, 825567, 806601, 784769, 799644, 817064, 811237, 788382, 800291, 824280, 798933, 826073, 786028, 787908	155	568	12782	2.903680145	0.013880374	0.00232689	0.068688321
GOTERM_CC_FAT	GO:0031410~cytoplasmic vesicle	21	10.04784689	8.82E-05	788845, 813997, 811643, 783108, 778573, 816489, 777568, 825567, 806601, 784769, 799644, 817064, 811237, 788382, 800291, 824280, 817290, 798933, 826073, 786028, 787908	155	642	12782	2.697437443	0.023268033	0.003357637	0.115667117
GOTERM_CC_FAT	GO:0031982~vesicle	21	10.04784689	1.57E-04	788845, 813997, 811643, 783108, 778573, 816489, 777568, 825567, 806601, 784769, 799644, 817064, 811237, 788382, 800291, 824280, 817290, 798933, 826073, 786028, 787908	155	670	12782	2.584708714	0.0410716	0.004649034	0.205953109
GOTERM_CC_FAT	GO:0030141~secretory granule	9	4.306220096	0.001508728	825567, 788845, 817064, 811643, 800291, 816489, 798933, 786028, 787908	155	180	12782	4.123225806	0.33177786	0.024881146	1.962244577
Annotation Cluster 5	Enrichment Score: 3.717500188751654
Category	Term	Count	%	PValue	Genes	List Total	Pop Hits	Pop Total	Fold Enrichment	Bonferroni	Benjamini	FDR
SP_PIR_KEYWORDS	plasma	12	5.741626794	5.10E-09	794018, 788240, 811643, 824280, 800291, 781966, 827029, 816489, 798933, 796848, 787908, 816629	209	93	19235	11.8752894	1.88E-06	1.88E-06	7.02E-06
GOTERM_BP_FAT	GO:0002526~acute inflammatory response	8	3.827751196	1.86E-04	794018, 782253, 788240, 803836, 800291, 781966, 827029, 787908	165	98	13528	6.692888064	0.243052503	0.054169855	0.308154248
GOTERM_BP_FAT	GO:0009611~response to wounding	16	7.655502392	0.001982761	788845, 812867, 788240, 811643, 827029, 781966, 816489, 777568, 822811, 794018, 782253, 800291, 803836, 818455, 784089, 787908	165	530	13528	2.475105775	0.948958128	0.191445977	3.243660978
GOTERM_BP_FAT	GO:0006952~defense response	16	7.655502392	0.007819057	812867, 788240, 783744, 783108, 824957, 827029, 781966, 816629, 794018, 782253, 817064, 775913, 800291, 803836, 784089, 787908	165	615	13528	2.133017985	0.999992242	0.414246305	12.227025
GOTERM_BP_FAT	GO:0006954~inflammatory response	10	4.784688995	0.017611782	794018, 782253, 812867, 788240, 803836, 800291, 781966, 827029, 784089, 787908	165	325	13528	2.522703963	1	0.503875838	25.56246392
Annotation Cluster 6	Enrichment Score: 3.076368198548276
Category	Term	Count	%	PValue	Genes	List Total	Pop Hits	Pop Total	Fold Enrichment	Bonferroni	Benjamini	FDR
GOTERM_BP_FAT	GO:0030029~actin filament-based process	13	6.220095694	3.73E-05	783113, 794483, 778573, 786593, 807232, 775687, 824492, 825567, 799644, 794115, 820056, 811237, 821312	165	241	13528	4.422582673	0.054395547	0.027578048	0.061971295
GOTERM_BP_FAT	GO:0030036~actin cytoskeleton organization	12	5.741626794	9.70E-05	825567, 783113, 799644, 794115, 820056, 794483, 778573, 786593, 807232, 775687, 824492, 821312	165	226	13528	4.353338697	0.13537559	0.035711754	0.161089398
SP_PIR_KEYWORDS	actin-binding	11	5.263157895	3.71E-04	823487, 794115, 820056, 778573, 824957, 811237, 786593, 807232, 803983, 820625, 824492	209	247	19235	4.098657575	0.127533171	0.01355042	0.509523631
GOTERM_MF_FAT	GO:0008092~cytoskeletal protein binding	18	8.612440191	4.35E-04	783113, 794483, 794151, 778573, 824957, 786593, 807232, 803983, 824492, 823487, 782253, 817578, 794115, 799644, 820056, 811237, 813022, 820625	175	504	12983	2.649591837	0.163669679	0.085489026	0.607103302
GOTERM_MF_FAT	GO:0003779~actin binding	12	5.741626794	0.004498687	823487, 794115, 820056, 794483, 778573, 824957, 811237, 786593, 807232, 803983, 820625, 824492	175	326	12983	2.73086766	0.84325453	0.30969821	6.118587128
GOTERM_BP_FAT	GO:0007010~cytoskeleton organization	13	6.220095694	0.006860828	783113, 794483, 778573, 786593, 807232, 775687, 824492, 825567, 799644, 794115, 820056, 811716, 821312	165	436	13528	2.444592716	0.999967027	0.403091309	10.80799394
GOTERM_CC_FAT	GO:0015629~actin cytoskeleton	9	4.306220096	0.016216166	807411, 783113, 794115, 820056, 778573, 811237, 786593, 803983, 821312	155	269	12782	2.759035856	0.987287965	0.166301613	19.31256315
Annotation Cluster 7	Enrichment Score: 2.82674903854922
Category	Term	Count	%	PValue	Genes	List Total	Pop Hits	Pop Total	Fold Enrichment	Bonferroni	Benjamini	FDR
GOTERM_BP_FAT	GO:0006928~cell motion	19	9.090909091	1.83E-05	812867, 794483, 792731, 783108, 814359, 786456, 774969, 825567, 782253, 799644, 791405, 794115, 820056, 800291, 824280, 803836, 798933, 784089, 821312	165	475	13528	3.279515152	0.027072964	0.027072964	0.030415094
GOTERM_BP_FAT	GO:0048870~cell motility	14	6.698564593	9.36E-05	812867, 792731, 794483, 783108, 774969, 825567, 782253, 799644, 791405, 794115, 820056, 800291, 824280, 798933	165	307	13528	3.738860922	0.130890925	0.045685707	0.155364549
GOTERM_BP_FAT	GO:0051674~localization of cell	14	6.698564593	9.36E-05	812867, 792731, 794483, 783108, 774969, 825567, 782253, 799644, 791405, 794115, 820056, 800291, 824280, 798933	165	307	13528	3.738860922	0.130890925	0.045685707	0.155364549
GOTERM_BP_FAT	GO:0016477~cell migration	12	5.741626794	5.45E-04	825567, 782253, 812867, 799644, 794115, 792731, 820056, 794483, 783108, 800291, 798933, 774969	165	276	13528	3.564690382	0.55811502	0.110123186	0.901103436
GOTERM_BP_FAT	GO:0001568~blood vessel development	5	2.392344498	0.345940849	782253, 812867, 820056, 794483, 824280	165	245	13528	1.673222016	1	0.978869556	99.91357151
GOTERM_BP_FAT	GO:0001944~vasculature development	5	2.392344498	0.362487578	782253, 812867, 820056, 794483, 824280	165	251	13528	1.633224677	1	0.981117916	99.94353623
Annotation Cluster 8	Enrichment Score: 2.7810381849110457
Category	Term	Count	%	PValue	Genes	List Total	Pop Hits	Pop Total	Fold Enrichment	Bonferroni	Benjamini	FDR
GOTERM_BP_FAT	GO:0009719~response to endogenous stimulus	15	7.177033493	4.15E-04	791501, 817146, 794483, 801730, 810578, 809622, 777568, 825567, 781244, 794115, 775913, 799162, 813022, 822331, 787908	165	405	13528	3.036588103	0.463305014	0.098523127	0.687375055
GOTERM_BP_FAT	GO:0010033~response to organic substance	20	9.56937799	0.001174638	791501, 812867, 817146, 794483, 801730, 827029, 810578, 777568, 809622, 816432, 825567, 794115, 781244, 775913, 799162, 818455, 824280, 813022, 822331, 787908	165	721	13528	2.274282352	0.828267632	0.17778845	1.933752616
GOTERM_BP_FAT	GO:0009725~response to hormone stimulus	13	6.220095694	0.001723473	791501, 817146, 794483, 801730, 810578, 809622, 777568, 825567, 781244, 799162, 775913, 822331, 787908	165	367	13528	2.904202791	0.92465775	0.193842531	2.825175666
GOTERM_BP_FAT	GO:0048545~response to steroid hormone stimulus	8	3.827751196	0.008941553	791501, 781244, 775913, 799162, 801730, 810578, 777568, 787908	165	192	13528	3.416161616	0.999998578	0.404190035	13.86232674
Annotation Cluster 9	Enrichment Score: 2.701938251531478
Category	Term	Count	%	PValue	Genes	List Total	Pop Hits	Pop Total	Fold Enrichment	Bonferroni	Benjamini	FDR
GOTERM_CC_FAT	GO:0031012~extracellular matrix	13	6.220095694	9.55E-04	812867, 783744, 786208, 794483, 783108, 779124, 823870, 781929, 806202, 800291, 789112, 787848, 803900	155	345	12782	3.107358579	0.225188568	0.018058918	1.246377706
GOTERM_CC_FAT	GO:0005578~proteinaceous extracellular matrix	12	5.741626794	0.0017054	806202, 786208, 783744, 794483, 783108, 779124, 800291, 823870, 781929, 789112, 787848, 803900	155	320	12782	3.092419355	0.366015402	0.025000546	2.215398135
SP_PIR_KEYWORDS	extracellular matrix	9	4.306220096	0.004811789	806202, 783744, 783108, 779124, 800291, 823870, 781929, 787848, 803900	209	241	19235	3.436935417	0.830518634	0.105006003	6.429997201
Annotation Cluster 10	Enrichment Score: 2.584013802217969
Category	Term	Count	%	PValue	Genes	List Total	Pop Hits	Pop Total	Fold Enrichment	Bonferroni	Benjamini	FDR
SP_PIR_KEYWORDS	liver	6	2.870813397	4.39E-04	811643, 824280, 816489, 798933, 796848, 816629	209	59	19235	9.359338253	0.149237158	0.014585483	0.603320251
PUBMED_ID	14746139	3	1.435406699	0.005606391	811643, 824280, 798933	209	15	27491	26.30717703	1	0.642767124	10.62809683
PUBMED_ID	18927546	3	1.435406699	0.007189824	811643, 824280, 798933	209	17	27491	23.21221503	1	0.709693526	13.42974573
Annotation Cluster 11	Enrichment Score: 2.5375091207165714
Category	Term	Count	%	PValue	Genes	List Total	Pop Hits	Pop Total	Fold Enrichment	Bonferroni	Benjamini	FDR
SP_PIR_KEYWORDS	liver	6	2.870813397	4.39E-04	811643, 824280, 816489, 798933, 796848, 816629	209	59	19235	9.359338253	0.149237158	0.014585483	0.603320251
PUBMED_ID	12082592	5	2.392344498	0.001114684	811643, 792731, 824280, 796848, 816432	209	60	27491	10.96132376	0.999874712	0.283067834	2.204374574
PUBMED_ID	19131662	5	2.392344498	0.001418662	794018, 811643, 792731, 824280, 796848	209	64	27491	10.27624103	0.99998921	0.31697828	2.797458154
PUBMED_ID	18513389	4	1.913875598	0.002337547	811643, 792731, 824280, 796848	209	35	27491	15.03267259	0.999999994	0.425646138	4.569561159
PUBMED_ID	11714857	3	1.435406699	0.003577009	811643, 824280, 796848	209	12	27491	32.88397129	1	0.522984461	6.911336069
PUBMED_ID	15076187	3	1.435406699	0.004206382	811643, 824280, 796848	209	13	27491	30.35443504	1	0.563185147	8.079441592
PUBMED_ID	19263529	4	1.913875598	0.009254415	794018, 792731, 824280, 796848	209	57	27491	9.230588433	1	0.769761796	16.9575802
PUBMED_ID	19056482	4	1.913875598	0.022171824	811643, 818455, 824280, 796848	209	79	27491	6.660044819	1	0.943135324	36.1165155
Annotation Cluster 12	Enrichment Score: 2.3256603154113558
Category	Term	Count	%	PValue	Genes	List Total	Pop Hits	Pop Total	Fold Enrichment	Bonferroni	Benjamini	FDR
GOTERM_CC_FAT	GO:0031983~vesicle lumen	7	3.349282297	1.75E-05	788845, 817064, 811643, 824280, 800291, 816489, 787908	155	46	12782	12.54894811	0.004650158	0.001164572	0.022910205
GOTERM_CC_FAT	GO:0031093~platelet alpha granule lumen	6	2.870813397	1.26E-04	788845, 817064, 811643, 800291, 816489, 787908	155	41	12782	12.06797797	0.032989045	0.004184403	0.164768772
GOTERM_CC_FAT	GO:0060205~cytoplasmic membrane-bounded vesicle lumen	6	2.870813397	1.77E-04	788845, 817064, 811643, 800291, 816489, 787908	155	44	12782	11.24516129	0.046124815	0.004711113	0.231869584
KEGG_PATHWAY	hsa04610:Complement and coagulation cascades	7	3.349282297	3.07E-04	794018, 788845, 788240, 811643, 781966, 816489, 787908	70	69	5085	7.369565217	0.031381262	0.015815699	0.34220724
GOTERM_CC_FAT	GO:0031091~platelet alpha granule	6	2.870813397	5.54E-04	788845, 817064, 811643, 800291, 816489, 787908	155	56	12782	8.835483871	0.137511071	0.012252072	0.724579512
GOTERM_CC_FAT	GO:0030141~secretory granule	9	4.306220096	0.001508728	825567, 788845, 817064, 811643, 800291, 816489, 798933, 786028, 787908	155	180	12782	4.123225806	0.33177786	0.024881146	1.962244577
GOTERM_CC_FAT	GO:0005577~fibrinogen complex	3	1.435406699	0.002910812	811643, 800291, 816489	155	7	12782	35.34193548	0.540823282	0.040136525	3.753839689
GOTERM_MF_FAT	GO:0043498~cell surface binding	4	1.913875598	0.006692892	825567, 811643, 818455, 816489	175	29	12983	10.2329064	0.936709828	0.368719008	8.975035335
GOTERM_BP_FAT	GO:0042060~wound healing	8	3.827751196	0.008669311	788845, 782253, 812867, 811643, 818455, 800291, 816489, 822811	165	191	13528	3.434047279	0.999997854	0.433045535	13.46836309
SP_PIR_KEYWORDS	blood coagulation	4	1.913875598	0.011919318	788845, 811643, 818455, 816489	209	44	19235	8.366681166	0.987877107	0.189518408	15.22924847
GOTERM_MF_FAT	GO:0043499~eukaryotic cell surface binding	3	1.435406699	0.021283872	811643, 818455, 816489	175	17	12983	13.09210084	0.999855482	0.552387686	26.01131253
GOTERM_CC_FAT	GO:0044433~cytoplasmic vesicle part	7	3.349282297	0.025662499	788845, 817064, 811643, 824280, 800291, 816489, 787908	155	187	12782	3.086907021	0.999033026	0.219565894	28.91019989
GOTERM_BP_FAT	GO:0007596~blood coagulation	4	1.913875598	0.126839097	788845, 811643, 818455, 816489	165	102	13528	3.215210933	1	0.879714924	89.49638003
GOTERM_BP_FAT	GO:0050817~coagulation	4	1.913875598	0.126839097	788845, 811643, 818455, 816489	165	102	13528	3.215210933	1	0.879714924	89.49638003
GOTERM_BP_FAT	GO:0007599~hemostasis	4	1.913875598	0.143394108	788845, 811643, 818455, 816489	165	108	13528	3.036588103	1	0.885631456	92.35772073
GOTERM_BP_FAT	GO:0050878~regulation of body fluid levels	4	1.913875598	0.244346075	788845, 811643, 818455, 816489	165	141	13528	2.325897271	1	0.950204928	99.04839987
Annotation Cluster 13	Enrichment Score: 2.2975669340752947
Category	Term	Count	%	PValue	Genes	List Total	Pop Hits	Pop Total	Fold Enrichment	Bonferroni	Benjamini	FDR
KEGG_PATHWAY	hsa00010:Glycolysis / Gluconeogenesis	7	3.349282297	1.41E-04	800833, 791501, 783039, 784397, 813022, 822331, 801467	70	60	5085	8.475	0.014546475	0.014546475	0.157416962
PUBMED_ID	16916647	6	2.870813397	2.65E-04	800833, 794115, 783039, 818455, 813022, 805019	209	75	27491	10.52287081	0.882101266	0.132837259	0.528987695
GOTERM_BP_FAT	GO:0006007~glucose catabolic process	6	2.870813397	6.72E-04	796130, 800833, 791501, 783039, 813685, 813022	165	58	13528	8.481504702	0.634986714	0.118365485	1.110793994
GOTERM_BP_FAT	GO:0019320~hexose catabolic process	6	2.870813397	0.001481474	796130, 800833, 791501, 783039, 813685, 813022	165	69	13528	7.129380764	0.891648641	0.199274911	2.433061287
GOTERM_BP_FAT	GO:0046365~monosaccharide catabolic process	6	2.870813397	0.001683349	796130, 800833, 791501, 783039, 813685, 813022	165	71	13528	6.928553137	0.919978965	0.205138819	2.760264705
GOTERM_BP_FAT	GO:0016052~carbohydrate catabolic process	7	3.349282297	0.002098344	796130, 800833, 791501, 786208, 783039, 813685, 813022	165	109	13528	5.265276619	0.957093081	0.189346699	3.429662978
GOTERM_BP_FAT	GO:0006096~glycolysis	5	2.392344498	0.002475478	796130, 800833, 791501, 783039, 813022	165	47	13528	8.722114765	0.975652898	0.207219508	4.034232215
GOTERM_BP_FAT	GO:0046164~alcohol catabolic process	6	2.870813397	0.003007084	796130, 800833, 791501, 783039, 813685, 813022	165	81	13528	6.073176207	0.989049939	0.233218615	4.880390194
GOTERM_BP_FAT	GO:0044275~cellular carbohydrate catabolic process	6	2.870813397	0.003703865	796130, 800833, 791501, 783039, 813685, 813022	165	85	13528	5.787379679	0.996160453	0.253797258	5.978841662
UP_SEQ_FEATURE	binding site:Substrate	10	4.784688995	0.00536656	800817, 796130, 791501, 781244, 783039, 813022, 822331, 773459, 809554, 803966	209	297	19113	3.079116524	0.99612498	0.750501188	8.181807308
GOTERM_BP_FAT	GO:0019318~hexose metabolic process	8	3.827751196	0.008941553	796130, 782253, 800833, 791501, 783039, 813685, 813022, 822331	165	192	13528	3.416161616	0.999998578	0.404190035	13.86232674
GOTERM_BP_FAT	GO:0006006~glucose metabolic process	7	3.349282297	0.010764828	796130, 800833, 791501, 783039, 813685, 813022, 822331	165	153	13528	3.751079422	0.99999991	0.43978077	16.45766675
SP_PIR_KEYWORDS	glycolysis	4	1.913875598	0.011919318	800833, 791501, 783039, 813022	209	44	19235	8.366681166	0.987877107	0.189518408	15.22924847
GOTERM_BP_FAT	GO:0006000~fructose metabolic process	3	1.435406699	0.017630445	813685, 813022, 822331	165	17	13528	14.4684492	1	0.495247318	25.58595473
GOTERM_BP_FAT	GO:0005996~monosaccharide metabolic process	8	3.827751196	0.018586895	796130, 782253, 800833, 791501, 783039, 813685, 813022, 822331	165	222	13528	2.954518155	1	0.504951005	26.78054531
GOTERM_BP_FAT	GO:0006091~generation of precursor metabolites and energy	9	4.306220096	0.036982303	796130, 800833, 791501, 781244, 816505, 783039, 801730, 814859, 813022	165	313	13528	2.357478943	1	0.65554881	46.53133509
KEGG_PATHWAY	hsa00030:Pentose phosphate pathway	3	1.435406699	0.044542366	813685, 813022, 822331	70	25	5085	8.717142857	0.99125038	0.612387441	39.91878373
SP_PIR_KEYWORDS	lyase	3	1.435406699	0.365478336	791501, 783039, 813022	209	118	19235	2.339834563	1	0.905363102	99.81034501
Annotation Cluster 14	Enrichment Score: 2.2097995327899547
Category	Term	Count	%	PValue	Genes	List Total	Pop Hits	Pop Total	Fold Enrichment	Bonferroni	Benjamini	FDR
SP_PIR_KEYWORDS	cytoskeleton	19	9.090909091	1.99E-04	807411, 807430, 806376, 824957, 786227, 778891, 786593, 807232, 824492, 779967, 823487, 817578, 794115, 799644, 820056, 777632, 783293, 821312, 791884	209	636	19235	2.749428245	0.070499612	0.018111002	0.273358216
GOTERM_CC_FAT	GO:0005856~cytoskeleton	32	15.31100478	4.46E-04	807411, 783113, 807430, 778891, 786227, 814359, 794979, 824492, 785032, 823487, 794115, 813733, 811237, 791884, 789384, 806376, 794151, 824957, 778573, 786593, 807232, 777568, 803983, 779967, 817578, 799644, 820056, 813022, 783293, 811716, 821312, 774221	155	1381	12782	1.910836	0.112225595	0.010763259	0.58346313
GOTERM_CC_FAT	GO:0044430~cytoskeletal part	19	9.090909091	0.037609856	807411, 789384, 806376, 794151, 778573, 786227, 778891, 814359, 794979, 803983, 779967, 817578, 794115, 813733, 811237, 783293, 811716, 774221, 791884	155	952	12782	1.645825427	0.999964128	0.273749749	39.53856914
GOTERM_CC_FAT	GO:0043232~intracellular non-membrane-bounded organelle	41	19.61722488	0.051793483	807411, 783113, 807430, 778891, 786227, 814359, 787128, 794979, 781966, 793083, 824492, 785032, 823487, 793860, 794115, 813733, 811237, 804223, 806207, 791884, 789384, 806376, 794483, 794151, 824957, 778573, 786593, 807232, 792456, 799732, 777568, 803983, 779967, 817578, 799644, 820056, 813022, 783293, 811716, 821312, 774221	155	2596	12782	1.302405686	0.999999319	0.341402446	50.24425792
GOTERM_CC_FAT	GO:0043228~non-membrane-bounded organelle	41	19.61722488	0.051793483	807411, 783113, 807430, 778891, 786227, 814359, 787128, 794979, 781966, 793083, 824492, 785032, 823487, 793860, 794115, 813733, 811237, 804223, 806207, 791884, 789384, 806376, 794483, 794151, 824957, 778573, 786593, 807232, 792456, 799732, 777568, 803983, 779967, 817578, 799644, 820056, 813022, 783293, 811716, 821312, 774221	155	2596	12782	1.302405686	0.999999319	0.341402446	50.24425792
Annotation Cluster 15	Enrichment Score: 1.9526277152511022
Category	Term	Count	%	PValue	Genes	List Total	Pop Hits	Pop Total	Fold Enrichment	Bonferroni	Benjamini	FDR
GOTERM_MF_FAT	GO:0030246~carbohydrate binding	13	6.220095694	0.002934352	812867, 786208, 794483, 783108, 827029, 813685, 781929, 822811, 774121, 800291, 824280, 789112, 822331	175	354	12983	2.724439064	0.701143403	0.260623383	4.031528422
GOTERM_MF_FAT	GO:0005529~sugar binding	8	3.827751196	0.016048246	774121, 786208, 783108, 813685, 827029, 781929, 789112, 822331	175	195	12983	3.0436337	0.998705108	0.522319987	20.27190789
SP_PIR_KEYWORDS	Lectin	6	2.870813397	0.029456228	774121, 786208, 783108, 827029, 781929, 789112	209	159	19235	3.472961993	0.999983344	0.315731674	33.76538434
Annotation Cluster 16	Enrichment Score: 1.9214843254344112
Category	Term	Count	%	PValue	Genes	List Total	Pop Hits	Pop Total	Fold Enrichment	Bonferroni	Benjamini	FDR
SP_PIR_KEYWORDS	isopeptide bond	12	5.741626794	7.35E-04	813780, 813370, 817762, 804512, 789625, 800291, 821400, 816489, 783388, 805019, 813253, 787908	209	319	19235	3.462074965	0.236992133	0.022288437	1.007651001
UP_SEQ_FEATURE	cross-link:Glycyl lysine isopeptide (Lys-Gly) (interchain with G-Cter in ubiquitin)	7	3.349282297	0.021961659	813780, 813370, 804512, 789625, 821400, 783388, 805019	209	199	19113	3.216825756	1	0.851882728	29.69049975
SP_PIR_KEYWORDS	ubl conjugation	11	5.263157895	0.106596513	815263, 813780, 813370, 817762, 792731, 804512, 789625, 821400, 783388, 805019, 813253	209	588	19235	1.721715002	1	0.578596053	78.84081173
Annotation Cluster 17	Enrichment Score: 1.8967336570406992
Category	Term	Count	%	PValue	Genes	List Total	Pop Hits	Pop Total	Fold Enrichment	Bonferroni	Benjamini	FDR
PUBMED_ID	11076863	15	7.177033493	0.003075221	813370, 780966, 814859, 781966, 805355, 822804, 800817, 815263, 781244, 804512, 783039, 775913, 795147, 804223, 818455	209	795	27491	2.481809154	1	0.498035813	5.969938585
PUBMED_ID	16381901	13	6.220095694	0.009114827	813370, 814859, 781966, 805355, 800817, 815263, 781244, 804512, 783039, 775913, 795147, 804223, 818455	209	721	27491	2.371659511	1	0.778076655	16.72343285
PUBMED_ID	15489336	13	6.220095694	0.009264196	813370, 814859, 781966, 805355, 800817, 815263, 781244, 804512, 783039, 775913, 795147, 804223, 818455	209	723	27491	2.365098903	1	0.763528416	16.97396382
PUBMED_ID	11256614	9	4.306220096	0.019801514	800817, 815263, 781244, 804512, 783039, 804223, 818455, 805355, 801467	209	442	27491	2.678332503	1	0.931803293	32.94929766
PUBMED_ID	11230166	11	5.263157895	0.063855864	815263, 813370, 781244, 804512, 783039, 807434, 804223, 814859, 775687, 818622, 805871	209	759	27491	1.906317176	1	0.998346068	73.25395799
Annotation Cluster 18	Enrichment Score: 1.7490306070499027
Category	Term	Count	%	PValue	Genes	List Total	Pop Hits	Pop Total	Fold Enrichment	Bonferroni	Benjamini	FDR
PUBMED_ID	19336475	7	3.349282297	2.46E-05	794018, 788240, 800978, 824280, 798933, 826073, 796848	209	76	27491	12.11514732	0.179480648	0.016349684	0.049063919
GOTERM_MF_FAT	GO:0070325~lipoprotein receptor binding	5	2.392344498	3.79E-05	815550, 824280, 798933, 826073, 796848	175	15	12983	24.72952381	0.015459601	0.015459601	0.053069466
PUBMED_ID	17457002	3	1.435406699	3.38E-04	824280, 798933, 796848	209	4	27491	98.65191388	0.934575923	0.140575669	0.674215802
PUBMED_ID	16136540	3	1.435406699	3.38E-04	824280, 798933, 796848	209	4	27491	98.65191388	0.934575923	0.140575669	0.674215802
PUBMED_ID	15823278	3	1.435406699	3.38E-04	824280, 798933, 796848	209	4	27491	98.65191388	0.934575923	0.140575669	0.674215802
SP_PIR_KEYWORDS	liver	6	2.870813397	4.39E-04	811643, 824280, 816489, 798933, 796848, 816629	209	59	19235	9.359338253	0.149237158	0.014585483	0.603320251
GOTERM_CC_FAT	GO:0032994~protein-lipid complex	5	2.392344498	7.93E-04	824280, 821400, 798933, 796848, 816629	155	35	12782	11.78064516	0.190958727	0.016168278	1.036289553
GOTERM_CC_FAT	GO:0034358~plasma lipoprotein particle	5	2.392344498	7.93E-04	824280, 821400, 798933, 796848, 816629	155	35	12782	11.78064516	0.190958727	0.016168278	1.036289553
PUBMED_ID	11171287	3	1.435406699	8.38E-04	824280, 798933, 796848	209	6	27491	65.76794258	0.998830295	0.254367111	1.660886844
PUBMED_ID	12964943	3	1.435406699	8.38E-04	824280, 798933, 796848	209	6	27491	65.76794258	0.998830295	0.254367111	1.660886844
PUBMED_ID	4345202	3	1.435406699	0.001166877	824280, 798933, 796848	209	7	27491	56.37252221	0.999917758	0.285322014	2.306451387
GOTERM_CC_FAT	GO:0034385~triglyceride-rich lipoprotein particle	4	1.913875598	0.001682016	824280, 821400, 798933, 796848	155	20	12782	16.49290323	0.362037958	0.026093323	2.18533023
GOTERM_CC_FAT	GO:0034361~very-low-density lipoprotein particle	4	1.913875598	0.001682016	824280, 821400, 798933, 796848	155	20	12782	16.49290323	0.362037958	0.026093323	2.18533023
GOTERM_CC_FAT	GO:0034366~spherical high-density lipoprotein particle	3	1.435406699	0.003850455	798933, 796848, 816629	155	8	12782	30.92419355	0.643012949	0.050198999	4.937543233
PUBMED_ID	17855807	3	1.435406699	0.006375545	824280, 798933, 796848	209	16	27491	24.66297847	1	0.67376146	11.99958842
GOTERM_BP_FAT	GO:0065005~protein-lipid complex assembly	3	1.435406699	0.008901736	824280, 798933, 796848	165	12	13528	20.4969697	0.99999849	0.414996771	13.80481218
GOTERM_BP_FAT	GO:0034377~plasma lipoprotein particle assembly	3	1.435406699	0.008901736	824280, 798933, 796848	165	12	13528	20.4969697	0.99999849	0.414996771	13.80481218
GOTERM_BP_FAT	GO:0046486~glycerolipid metabolic process	7	3.349282297	0.014033809	825567, 806601, 794483, 824280, 798933, 796848, 822811	165	162	13528	3.54268612	0.999999999	0.463725137	20.92785668
GOTERM_BP_FAT	GO:0034381~lipoprotein particle clearance	3	1.435406699	0.015679785	824280, 798933, 796848	165	16	13528	15.37272727	1	0.482145797	23.09261214
PUBMED_ID	19336370	5	2.392344498	0.017267484	800817, 783108, 824280, 798933, 796848	209	130	27491	5.059072506	1	0.907295362	29.39857707
PUBMED_ID	19060911	3	1.435406699	0.020226908	824280, 798933, 796848	209	29	27491	13.60716053	1	0.932704637	33.52847952
PUBMED_ID	18193043	3	1.435406699	0.020226908	824280, 798933, 796848	209	29	27491	13.60716053	1	0.932704637	33.52847952
GOTERM_BP_FAT	GO:0055088~lipid homeostasis	4	1.913875598	0.023826574	801730, 824280, 798933, 796848	165	51	13528	6.430421866	1	0.568574629	33.01138285
PUBMED_ID	18193044	3	1.435406699	0.027269898	824280, 798933, 796848	209	34	27491	11.60610751	1	0.95659346	42.45377316
SP_PIR_KEYWORDS	intestine	3	1.435406699	0.027475136	824280, 798933, 796848	209	24	19235	11.5041866	0.999964725	0.30660484	31.87801817
GOTERM_CC_FAT	GO:0034364~high-density lipoprotein particle	3	1.435406699	0.036098553	798933, 796848, 816629	155	25	12782	9.895741935	0.99994546	0.271424425	38.28043007
PUBMED_ID	19060906	3	1.435406699	0.045600881	824280, 798933, 796848	209	45	27491	8.769059011	1	0.991937386	60.65521918
GOTERM_MF_FAT	GO:0005319~lipid transporter activity	4	1.913875598	0.052377446	824280, 781929, 798933, 826073	175	63	12983	4.710385488	1	0.793898208	52.92149678
OMIM_DISEASE	Loci influencing lipid levels and coronary heart disease risk in 16 European population cohorts	3	1.435406699	0.069167675	824280, 798933, 796848	56	29	3671	6.781403941	0.999816103	0.999816103	56.07968864
OMIM_DISEASE	Newly identified loci that influence lipid concentrations and risk of coronary artery disease	3	1.435406699	0.069167675	824280, 798933, 796848	56	29	3671	6.781403941	0.999816103	0.999816103	56.07968864
GOTERM_BP_FAT	GO:0042157~lipoprotein metabolic process	4	1.913875598	0.073164279	824280, 798933, 826073, 796848	165	80	13528	4.099393939	1	0.794403427	71.70021498
GOTERM_BP_FAT	GO:0015918~sterol transport	3	1.435406699	0.073830207	824280, 798933, 796848	165	37	13528	6.647665848	1	0.792977845	72.03614441
GOTERM_BP_FAT	GO:0030301~cholesterol transport	3	1.435406699	0.073830207	824280, 798933, 796848	165	37	13528	6.647665848	1	0.792977845	72.03614441
GOTERM_BP_FAT	GO:0042632~cholesterol homeostasis	3	1.435406699	0.077331008	824280, 798933, 796848	165	38	13528	6.472727273	1	0.804140872	73.74136283
GOTERM_BP_FAT	GO:0055092~sterol homeostasis	3	1.435406699	0.077331008	824280, 798933, 796848	165	38	13528	6.472727273	1	0.804140872	73.74136283
OMIM_DISEASE	Six new loci associated with blood low-density lipoprotein cholesterol, high-density lipoprotein cholesterol or triglycerides in humans	3	1.435406699	0.091195962	824280, 798933, 796848	56	34	3671	5.784138655	0.999989614	0.996777337	66.63688543
SP_PIR_KEYWORDS	steroid metabolism	3	1.435406699	0.095031266	792028, 824280, 798933	209	48	19235	5.752093301	1	0.574534763	74.73810019
SP_PIR_KEYWORDS	lipid transport	3	1.435406699	0.144788662	824280, 798933, 796848	209	62	19235	4.453233524	1	0.662433728	88.41065654
OMIM_DISEASE	Common variants at 30 loci contribute to polygenic dyslipidemia	3	1.435406699	0.145299173	824280, 798933, 796848	56	45	3671	4.370238095	0.999999993	0.998126883	83.50803728
GOTERM_MF_FAT	GO:0005496~steroid binding	3	1.435406699	0.211596637	825567, 798933, 796848	175	64	12983	3.477589286	1	0.928703071	96.41774197
SP_PIR_KEYWORDS	lipid metabolism	4	1.913875598	0.224171889	792028, 824280, 798933, 796848	209	151	19235	2.43797332	1	0.794677884	96.97232371
GOTERM_BP_FAT	GO:0051336~regulation of hydrolase activity	7	3.349282297	0.225578598	825567, 817578, 794483, 795147, 817114, 798933, 796848	165	337	13528	1.703012319	1	0.942715433	98.56956864
GOTERM_BP_FAT	GO:0006869~lipid transport	4	1.913875598	0.256422382	825567, 824280, 798933, 796848	165	145	13528	2.261734587	1	0.953250147	99.27186441
GOTERM_BP_FAT	GO:0010876~lipid localization	4	1.913875598	0.295910534	825567, 824280, 798933, 796848	165	157	13528	2.088863154	1	0.964909818	99.70590648
PUBMED_ID	18660489	4	1.913875598	0.2978089	824280, 798933, 796848, 822331	209	252	27491	2.087871193	1	1	99.91463557
GOTERM_BP_FAT	GO:0008203~cholesterol metabolic process	3	1.435406699	0.306957218	824280, 798933, 796848	165	92	13528	2.673517787	1	0.967780361	99.77385675
GOTERM_BP_FAT	GO:0016125~sterol metabolic process	3	1.435406699	0.34695932	824280, 798933, 796848	165	101	13528	2.435283528	1	0.978675049	99.91578049
GOTERM_BP_FAT	GO:0016042~lipid catabolic process	4	1.913875598	0.349934705	825567, 813997, 824280, 796848	165	173	13528	1.895673498	1	0.979054395	99.92193383
GOTERM_BP_FAT	GO:0019216~regulation of lipid metabolic process	3	1.435406699	0.394769792	824280, 798933, 796848	165	112	13528	2.196103896	1	0.985081084	99.97618648
GOTERM_BP_FAT	GO:0008202~steroid metabolic process	4	1.913875598	0.444398273	792028, 824280, 798933, 796848	165	202	13528	1.623522352	1	0.989338011	99.99425227
Annotation Cluster 19	Enrichment Score: 1.7467948718293749
Category	Term	Count	%	PValue	Genes	List Total	Pop Hits	Pop Total	Fold Enrichment	Bonferroni	Benjamini	FDR
GOTERM_MF_FAT	GO:0005518~collagen binding	4	1.913875598	0.012215421	812867, 814144, 779124, 800291	175	36	12983	8.243174603	0.993599978	0.514043552	15.81111514
GOTERM_CC_FAT	GO:0045177~apical part of cell	7	3.349282297	0.021070313	812867, 814144, 811237, 800291, 810578, 777568, 774688	155	179	12782	3.224869346	0.996606481	0.203426211	24.38459293
GOTERM_CC_FAT	GO:0016324~apical plasma membrane	6	2.870813397	0.022337573	812867, 814144, 811237, 800291, 810578, 774688	155	133	12782	3.720203735	0.997598719	0.20704634	25.65935598
Annotation Cluster 20	Enrichment Score: 1.6410183087098191
Category	Term	Count	%	PValue	Genes	List Total	Pop Hits	Pop Total	Fold Enrichment	Bonferroni	Benjamini	FDR
GOTERM_CC_FAT	GO:0048770~pigment granule	5	2.392344498	0.022461804	784769, 799644, 778573, 811237, 777568	155	89	12782	4.632837985	0.997678827	0.201208179	25.78324869
GOTERM_CC_FAT	GO:0042470~melanosome	5	2.392344498	0.022461804	784769, 799644, 778573, 811237, 777568	155	89	12782	4.632837985	0.997678827	0.201208179	25.78324869
PUBMED_ID	17081065	4	1.913875598	0.023662237	784769, 799644, 778573, 777568	209	81	27491	6.495599268	1	0.94382709	38.03467086
Annotation Cluster 21	Enrichment Score: 1.6239142670649291
Category	Term	Count	%	PValue	Genes	List Total	Pop Hits	Pop Total	Fold Enrichment	Bonferroni	Benjamini	FDR
UP_SEQ_FEATURE	propeptide:Activation peptide	5	2.392344498	0.008263536	825567, 802277, 799162, 805355, 784386	209	73	19113	6.263682244	0.999809031	0.657137219	12.33348858
SP_PIR_KEYWORDS	zymogen	7	3.349282297	0.024787759	825567, 788845, 802277, 799162, 805355, 784386, 825071	209	206	19235	3.127351698	0.999902617	0.299011391	29.23799715
GOTERM_MF_FAT	GO:0004175~endopeptidase activity	10	4.784688995	0.065592476	815263, 814144, 788240, 802277, 783039, 799162, 805355, 784386, 825071, 816629	175	375	12983	1.978361905	1	0.824954121	61.32620623
Annotation Cluster 22	Enrichment Score: 1.598388612370395
Category	Term	Count	%	PValue	Genes	List Total	Pop Hits	Pop Total	Fold Enrichment	Bonferroni	Benjamini	FDR
PUBMED_ID	19332210	3	1.435406699	3.38E-04	811643, 792731, 816489	209	4	27491	98.65191388	0.934575923	0.140575669	0.674215802
PUBMED_ID	18974842	3	1.435406699	0.047441772	811643, 792731, 816489	209	46	27491	8.578427294	1	0.992511801	62.14449472
GOTERM_CC_FAT	GO:0009897~external side of plasma membrane	6	2.870813397	0.054635528	782253, 812867, 811643, 792731, 816489, 826073	155	170	12782	2.910512334	0.999999695	0.348585619	52.16649046
GOTERM_BP_FAT	GO:0001775~cell activation	5	2.392344498	0.46061581	814144, 811643, 792731, 816489, 775687	165	287	13528	1.428360258	1	0.991309326	99.99648641
Annotation Cluster 23	Enrichment Score: 1.5665129677705356
Category	Term	Count	%	PValue	Genes	List Total	Pop Hits	Pop Total	Fold Enrichment	Bonferroni	Benjamini	FDR
GOTERM_BP_FAT	GO:0007265~Ras protein signal transduction	7	3.349282297	0.001734924	799644, 794115, 820056, 817114, 794306, 798933, 796848	165	105	13528	5.465858586	0.925942229	0.181452484	2.843694029
GOTERM_BP_FAT	GO:0007266~Rho protein signal transduction	4	1.913875598	0.010815782	794115, 794306, 798933, 796848	165	38	13528	8.63030303	0.999999917	0.429994559	16.52913053
GOTERM_BP_FAT	GO:0007264~small GTPase mediated signal transduction	10	4.784688995	0.012088195	799644, 794115, 820056, 793623, 817114, 794306, 798933, 796848, 807760, 785032	165	305	13528	2.688127173	0.999999988	0.444609799	18.29518745
GOTERM_BP_FAT	GO:0051129~negative regulation of cellular component organization	4	1.913875598	0.247586568	807232, 794306, 798933, 796848	165	142	13528	2.309517712	1	0.951405842	99.11397487
GOTERM_BP_FAT	GO:0007242~intracellular signaling cascade	19	9.090909091	0.261823265	817146, 793623, 786593, 789625, 775687, 796848, 826270, 807760, 785032, 825567, 806601, 776972, 799644, 794115, 820056, 817114, 794306, 792672, 798933	165	1256	13528	1.240262498	1	0.955701799	99.35492086
Annotation Cluster 24	Enrichment Score: 1.5282354901437962
Category	Term	Count	%	PValue	Genes	List Total	Pop Hits	Pop Total	Fold Enrichment	Bonferroni	Benjamini	FDR
GOTERM_BP_FAT	GO:0010035~response to inorganic substance	8	3.827751196	0.012497465	813997, 811643, 824280, 816489, 822804, 777568, 821312, 787908	165	205	13528	3.199526977	0.999999994	0.445183063	18.85573204
GOTERM_BP_FAT	GO:0051592~response to calcium ion	4	1.913875598	0.028988382	811643, 816489, 777568, 821312	165	55	13528	5.962754821	1	0.608672164	38.65964078
GOTERM_BP_FAT	GO:0010038~response to metal ion	5	2.392344498	0.071820369	811643, 824280, 816489, 777568, 821312	165	129	13528	3.177824759	1	0.797295628	71.01069262
Annotation Cluster 25	Enrichment Score: 1.5156881278683298
Category	Term	Count	%	PValue	Genes	List Total	Pop Hits	Pop Total	Fold Enrichment	Bonferroni	Benjamini	FDR
UP_SEQ_FEATURE	domain:Collagen-like	4	1.913875598	0.006963971	820487, 783108, 781966, 781929	209	36	19113	10.16108453	0.999262289	0.699405512	10.4933148
SP_PIR_KEYWORDS	hydroxylation	5	2.392344498	0.007339163	788845, 826072, 783108, 781966, 781929	209	71	19235	6.481231889	0.933514522	0.126754534	9.651630357
SP_PIR_KEYWORDS	hydroxylysine	3	1.435406699	0.044073522	783108, 781966, 781929	209	31	19235	8.906467047	0.999999937	0.395072373	46.262869
SP_PIR_KEYWORDS	hydroxyproline	3	1.435406699	0.060540533	783108, 781966, 781929	209	37	19235	7.462175094	1	0.471854756	57.70450532
INTERPRO	IPR008160:Collagen triple helix repeat	4	1.913875598	0.070345931	820487, 783108, 781966, 781929	190	84	16659	4.17518797	1	0.949438933	64.92644384
SP_PIR_KEYWORDS	collagen	4	1.913875598	0.083927594	820487, 783108, 781966, 781929	209	95	19235	3.875094435	1	0.562706008	70.11582628
Annotation Cluster 26	Enrichment Score: 1.3958986297966205
Category	Term	Count	%	PValue	Genes	List Total	Pop Hits	Pop Total	Fold Enrichment	Bonferroni	Benjamini	FDR
PUBMED_ID	16236267	5	2.392344498	0.00230524	813997, 791501, 781244, 783039, 821312	209	73	27491	9.009307203	0.999999992	0.430734122	4.507779542
UP_SEQ_FEATURE	binding site:Substrate	10	4.784688995	0.00536656	800817, 796130, 791501, 781244, 783039, 813022, 822331, 773459, 809554, 803966	209	297	19113	3.079116524	0.99612498	0.750501188	8.181807308
UP_SEQ_FEATURE	region of interest:Substrate binding	6	2.870813397	0.013926475	791501, 781244, 794483, 783039, 822331, 803966	209	130	19113	4.220758189	0.999999482	0.764798742	19.94612196
SP_PIR_KEYWORDS	magnesium	5	2.392344498	0.707299838	791501, 776972, 781244, 783039, 822331	209	442	19235	1.04110286	1	0.990543994	99.99999555
GOTERM_MF_FAT	GO:0000287~magnesium ion binding	5	2.392344498	0.860299942	791501, 776972, 781244, 783039, 822331	175	452	12983	0.820670038	1	0.999917807	100
Annotation Cluster 27	Enrichment Score: 1.3077661353036514
Category	Term	Count	%	PValue	Genes	List Total	Pop Hits	Pop Total	Fold Enrichment	Bonferroni	Benjamini	FDR
INTERPRO	IPR013320:Concanavalin A-like lectin/glucanase, subgroup	5	2.392344498	0.011414301	788845, 806202, 826072, 827029, 789112	190	77	16659	5.693438141	0.996435219	0.755652325	15.20161803
UP_SEQ_FEATURE	domain:Laminin G-like 1	3	1.435406699	0.039475272	788845, 806202, 826072	209	29	19113	9.460320079	1	0.937397998	47.21254368
UP_SEQ_FEATURE	domain:Laminin G-like 2	3	1.435406699	0.039475272	788845, 806202, 826072	209	29	19113	9.460320079	1	0.937397998	47.21254368
INTERPRO	IPR013032:EGF-like region, conserved site	8	3.827751196	0.049739837	788845, 806202, 826072, 804492, 800291, 823870, 777632, 826073	190	293	16659	2.393964433	1	0.938171809	51.94505309
INTERPRO	IPR012680:Laminin G, subdomain 2	3	1.435406699	0.082070966	788845, 806202, 826072	190	42	16659	6.262781955	1	0.960615206	70.77169652
INTERPRO	IPR001791:Laminin G	3	1.435406699	0.092343809	788845, 806202, 826072	190	45	16659	5.845263158	1	0.958060204	75.13445383
SMART	SM00282:LamG	3	1.435406699	0.104528752	788845, 806202, 826072	112	45	9079	5.404166667	0.999998867	0.967371206	72.0540214
Annotation Cluster 28	Enrichment Score: 1.293245233872963
Category	Term	Count	%	PValue	Genes	List Total	Pop Hits	Pop Total	Fold Enrichment	Bonferroni	Benjamini	FDR
GOTERM_BP_FAT	GO:0043623~cellular protein complex assembly	7	3.349282297	0.014033809	811643, 794483, 778573, 786593, 827029, 816489, 775687	165	162	13528	3.54268612	0.999999999	0.463725137	20.92785668
GOTERM_BP_FAT	GO:0051258~protein polymerization	4	1.913875598	0.021450707	811643, 794483, 816489, 775687	165	49	13528	6.692888064	1	0.538796761	30.25053493
GOTERM_BP_FAT	GO:0065003~macromolecular complex assembly	15	7.177033493	0.031428717	807411, 811643, 794483, 778573, 786593, 827029, 816489, 775687, 777568, 796848, 824280, 818455, 805131, 813022, 798933	165	665	13528	1.849350649	1	0.631106444	41.17121405
GOTERM_BP_FAT	GO:0006461~protein complex assembly	12	5.741626794	0.043584364	807411, 811643, 794483, 778573, 786593, 818455, 813022, 827029, 805131, 816489, 775687, 777568	165	505	13528	1.948226823	1	0.690228606	52.30605156
GOTERM_BP_FAT	GO:0070271~protein complex biogenesis	12	5.741626794	0.043584364	807411, 811643, 794483, 778573, 786593, 818455, 813022, 827029, 805131, 816489, 775687, 777568	165	505	13528	1.948226823	1	0.690228606	52.30605156
GOTERM_BP_FAT	GO:0043933~macromolecular complex subunit organization	15	7.177033493	0.049812191	807411, 811643, 794483, 778573, 786593, 827029, 816489, 775687, 777568, 796848, 824280, 818455, 805131, 813022, 798933	165	710	13528	1.732138284	1	0.720998719	57.21162937
GOTERM_BP_FAT	GO:0034622~cellular macromolecular complex assembly	7	3.349282297	0.189511095	811643, 794483, 778573, 786593, 827029, 816489, 775687	165	318	13528	1.804764627	1	0.925950943	96.95265425
GOTERM_BP_FAT	GO:0034621~cellular macromolecular complex subunit organization	7	3.349282297	0.265743475	811643, 794483, 778573, 786593, 827029, 816489, 775687	165	357	13528	1.607605466	1	0.95714389	99.40953735
Annotation Cluster 29	Enrichment Score: 1.2601601548341845
Category	Term	Count	%	PValue	Genes	List Total	Pop Hits	Pop Total	Fold Enrichment	Bonferroni	Benjamini	FDR
GOTERM_BP_FAT	GO:0002526~acute inflammatory response	8	3.827751196	1.86E-04	794018, 782253, 788240, 803836, 800291, 781966, 827029, 787908	165	98	13528	6.692888064	0.243052503	0.054169855	0.308154248
KEGG_PATHWAY	hsa04610:Complement and coagulation cascades	7	3.349282297	3.07E-04	794018, 788845, 788240, 811643, 781966, 816489, 787908	70	69	5085	7.369565217	0.031381262	0.015815699	0.34220724
PUBMED_ID	18174230	4	1.913875598	0.007574186	794018, 788240, 781966, 827029	209	53	27491	9.927236616	1	0.720859355	14.09712119
GOTERM_BP_FAT	GO:0002443~leukocyte mediated immunity	5	2.392344498	0.02051274	794018, 825567, 788240, 792731, 781966	165	86	13528	4.766737139	1	0.531286953	29.13142291
PUBMED_ID	19344414	3	1.435406699	0.024348454	794018, 788240, 781966	209	32	27491	12.33148923	1	0.9437501	38.89931651
GOTERM_BP_FAT	GO:0002684~positive regulation of immune system process	8	3.827751196	0.026011988	794018, 825567, 788240, 817762, 792731, 803836, 781966, 774969	165	238	13528	2.755895085	1	0.592579995	35.45993053
GOTERM_BP_FAT	GO:0050778~positive regulation of immune response	6	2.870813397	0.031607164	794018, 825567, 788240, 817762, 781966, 774969	165	145	13528	3.392601881	1	0.625637928	41.35102591
SP_PIR_KEYWORDS	complement pathway	3	1.435406699	0.039023325	794018, 788240, 781966	209	29	19235	9.520706154	0.999999565	0.367300148	42.21633466
GOTERM_BP_FAT	GO:0006958~complement activation, classical pathway	3	1.435406699	0.047896603	794018, 788240, 781966	165	29	13528	8.481504702	1	0.712636237	55.75569466
SP_PIR_KEYWORDS	innate immunity	4	1.913875598	0.05254895	794018, 820487, 788240, 781966	209	78	19235	4.719666299	0.999999998	0.433093678	52.46840734
GOTERM_BP_FAT	GO:0002449~lymphocyte mediated immunity	4	1.913875598	0.053117823	794018, 788240, 792731, 781966	165	70	13528	4.685021645	1	0.727106044	59.61870724
GOTERM_BP_FAT	GO:0002455~humoral immune response mediated by circulating immunoglobulin	3	1.435406699	0.054007725	794018, 788240, 781966	165	31	13528	7.93431085	1	0.727578018	60.24462515
GOTERM_BP_FAT	GO:0002250~adaptive immune response	4	1.913875598	0.066836814	794018, 788240, 792731, 781966	165	77	13528	4.259110586	1	0.787256019	68.31346081
GOTERM_BP_FAT	GO:0002460~adaptive immune response based on somatic recombination of immune receptors built from immunoglobulin superfamily domains	4	1.913875598	0.066836814	794018, 788240, 792731, 781966	165	77	13528	4.259110586	1	0.787256019	68.31346081
GOTERM_BP_FAT	GO:0002252~immune effector process	5	2.392344498	0.080071083	794018, 825567, 788240, 792731, 781966	165	134	13528	3.059249209	1	0.811388274	75.00733333
GOTERM_BP_FAT	GO:0045087~innate immune response	5	2.392344498	0.086996437	794018, 788240, 783108, 803836, 781966	165	138	13528	2.970575318	1	0.826075006	77.95608538
GOTERM_BP_FAT	GO:0006956~complement activation	3	1.435406699	0.091831341	794018, 788240, 781966	165	42	13528	5.856277056	1	0.831801466	79.81738606
GOTERM_BP_FAT	GO:0002541~activation of plasma proteins involved in acute inflammatory response	3	1.435406699	0.095572243	794018, 788240, 781966	165	43	13528	5.720084567	1	0.840598175	81.15506455
SP_PIR_KEYWORDS	immune response	6	2.870813397	0.096520911	794018, 820487, 788240, 807708, 781966, 792736	209	224	19235	2.465182843	1	0.572126823	75.30507268
GOTERM_BP_FAT	GO:0002253~activation of immune response	4	1.913875598	0.105948869	794018, 788240, 817762, 781966	165	94	13528	3.488845906	1	0.858017583	84.44274226
GOTERM_BP_FAT	GO:0006955~immune response	13	6.220095694	0.133016216	788240, 792731, 783108, 781966, 792736, 818337, 825567, 794018, 817064, 807708, 803836, 784089, 812178	165	690	13528	1.544699166	1	0.88229782	90.66503127
GOTERM_BP_FAT	GO:0016064~immunoglobulin mediated immune response	3	1.435406699	0.139232063	794018, 788240, 781966	165	54	13528	4.554882155	1	0.884791892	91.7168443
GOTERM_BP_FAT	GO:0019724~B cell mediated immunity	3	1.435406699	0.147578432	794018, 788240, 781966	165	56	13528	4.392207792	1	0.888739922	92.95483676
GOTERM_BP_FAT	GO:0048584~positive regulation of response to stimulus	6	2.870813397	0.159880322	794018, 825567, 788240, 817762, 781966, 774969	165	236	13528	2.084437596	1	0.902862382	94.4664709
GOTERM_BP_FAT	GO:0006959~humoral immune response	3	1.435406699	0.248531037	794018, 788240, 781966	165	79	13528	3.113463751	1	0.949969437	99.13227277
GOTERM_BP_FAT	GO:0051605~protein maturation by peptide bond cleavage	3	1.435406699	0.280026349	794018, 788240, 781966	165	86	13528	2.860042283	1	0.963310012	99.57395579
KEGG_PATHWAY	hsa05322:Systemic lupus erythematosus	3	1.435406699	0.390423201	794018, 788240, 781966	70	99	5085	2.201298701	1	0.967675602	99.6052293
GOTERM_BP_FAT	GO:0016485~protein processing	3	1.435406699	0.394769792	794018, 788240, 781966	165	112	13528	2.196103896	1	0.985081084	99.97618648
GOTERM_BP_FAT	GO:0051604~protein maturation	3	1.435406699	0.436825132	794018, 788240, 781966	165	122	13528	2.01609538	1	0.988959047	99.99280251
Annotation Cluster 30	Enrichment Score: 1.245140388485019
Category	Term	Count	%	PValue	Genes	List Total	Pop Hits	Pop Total	Fold Enrichment	Bonferroni	Benjamini	FDR
GOTERM_BP_FAT	GO:0048545~response to steroid hormone stimulus	8	3.827751196	0.008941553	791501, 781244, 775913, 799162, 801730, 810578, 777568, 787908	165	192	13528	3.416161616	0.999998578	0.404190035	13.86232674
GOTERM_BP_FAT	GO:0031960~response to corticosteroid stimulus	4	1.913875598	0.084277135	799162, 801730, 777568, 787908	165	85	13528	3.858253119	1	0.823864717	76.83954091
GOTERM_BP_FAT	GO:0051384~response to glucocorticoid stimulus	3	1.435406699	0.244037242	801730, 777568, 787908	165	78	13528	3.153379953	1	0.951052858	99.04191776
Annotation Cluster 31	Enrichment Score: 1.2262863552948617
Category	Term	Count	%	PValue	Genes	List Total	Pop Hits	Pop Total	Fold Enrichment	Bonferroni	Benjamini	FDR
GOTERM_BP_FAT	GO:0016051~carbohydrate biosynthetic process	5	2.392344498	0.041113603	782253, 791501, 774121, 801730, 822331	165	107	13528	3.831209289	1	0.68152733	50.21722206
GOTERM_BP_FAT	GO:0034637~cellular carbohydrate biosynthetic process	4	1.913875598	0.051281463	782253, 791501, 801730, 822331	165	69	13528	4.752920509	1	0.725729326	58.29770136
GOTERM_BP_FAT	GO:0046165~alcohol biosynthetic process	3	1.435406699	0.099356203	791501, 801730, 822331	165	44	13528	5.590082645	1	0.845478621	82.42305051
Annotation Cluster 32	Enrichment Score: 1.1285776755183479
Category	Term	Count	%	PValue	Genes	List Total	Pop Hits	Pop Total	Fold Enrichment	Bonferroni	Benjamini	FDR
SP_PIR_KEYWORDS	Protease	13	6.220095694	0.006677914	788240, 814144, 805355, 821110, 793083, 815263, 779435, 804512, 802277, 799162, 784386, 825071, 773459	209	484	19235	2.471973981	0.915051881	0.128015947	8.818826273
GOTERM_MF_FAT	GO:0070011~peptidase activity, acting on L-amino acid peptides	15	7.177033493	0.015821189	788240, 814144, 805355, 821110, 793083, 816629, 815263, 779435, 804512, 802277, 783039, 799162, 784386, 825071, 773459	175	549	12983	2.027010148	0.998576301	0.559265255	20.0138914
SP_PIR_KEYWORDS	hydrolase	27	12.91866029	0.017400294	813997, 814144, 788240, 787128, 793083, 794018, 815263, 779435, 804512, 788382, 822331, 825071, 773459, 813370, 794483, 805355, 821110, 797441, 803966, 825567, 800833, 802277, 787687, 799162, 803836, 784386, 805021	209	1555	19235	1.5980092	0.998434692	0.235973672	21.48372466
GOTERM_MF_FAT	GO:0008233~peptidase activity	15	7.177033493	0.022298366	788240, 814144, 805355, 821110, 793083, 816629, 815263, 779435, 804512, 802277, 783039, 799162, 784386, 825071, 773459	175	574	12983	1.938725734	0.999905636	0.538079556	27.07805178
GOTERM_BP_FAT	GO:0006508~proteolysis	20	9.56937799	0.052724291	814144, 788240, 817762, 821400, 805355, 781966, 793083, 821110, 813253, 816629, 794018, 815263, 779435, 804512, 802277, 799162, 784386, 801316, 825071, 773459	165	1054	13528	1.555747226	1	0.730064451	59.33897045
GOTERM_MF_FAT	GO:0004252~serine-type endopeptidase activity	6	2.870813397	0.056108222	814144, 788240, 783039, 799162, 825071, 816629	175	154	12983	2.890463822	1	0.794473243	55.45153809
GOTERM_MF_FAT	GO:0004175~endopeptidase activity	10	4.784688995	0.065592476	815263, 814144, 788240, 802277, 783039, 799162, 805355, 784386, 825071, 816629	175	375	12983	1.978361905	1	0.824954121	61.32620623
GOTERM_MF_FAT	GO:0008236~serine-type peptidase activity	6	2.870813397	0.091425345	814144, 788240, 783039, 799162, 825071, 816629	175	178	12983	2.500738363	1	0.846870874	73.88326299
GOTERM_MF_FAT	GO:0017171~serine hydrolase activity	6	2.870813397	0.09465728	814144, 788240, 783039, 799162, 825071, 816629	175	180	12983	2.472952381	1	0.843977019	75.15450594
INTERPRO	IPR001254:Peptidase S1 and S6, chymotrypsin/Hap	4	1.913875598	0.145119468	788240, 799162, 825071, 816629	190	116	16659	3.023411978	1	0.974420972	89.48245337
SMART	SM00020:Tryp_SPc	4	1.913875598	0.169104464	788240, 799162, 825071, 816629	112	116	9079	2.795258621	1	0.978258335	88.22482726
SP_PIR_KEYWORDS	Serine protease	4	1.913875598	0.182623482	814144, 788240, 799162, 825071	209	136	19235	2.706867436	1	0.727989822	93.78717528
UP_SEQ_FEATURE	domain:Peptidase S1	3	1.435406699	0.320975189	788240, 799162, 816629	209	106	19113	2.588200776	1	0.999964401	99.78463308
INTERPRO	IPR001314:Peptidase S1A, chymotrypsin	3	1.435406699	0.330658781	788240, 799162, 816629	190	104	16659	2.529200405	1	0.999324899	99.68691271
UP_SEQ_FEATURE	active site:Charge relay system	4	1.913875598	0.359935332	814144, 788240, 799162, 825071	209	196	19113	1.866321648	1	0.999982676	99.91564661
Annotation Cluster 33	Enrichment Score: 1.090820014700054
Category	Term	Count	%	PValue	Genes	List Total	Pop Hits	Pop Total	Fold Enrichment	Bonferroni	Benjamini	FDR
GOTERM_BP_FAT	GO:0046486~glycerolipid metabolic process	7	3.349282297	0.014033809	825567, 806601, 794483, 824280, 798933, 796848, 822811	165	162	13528	3.54268612	0.999999999	0.463725137	20.92785668
GOTERM_BP_FAT	GO:0006639~acylglycerol metabolic process	3	1.435406699	0.118867743	794483, 824280, 796848	165	49	13528	5.019666048	1	0.867082872	87.7844917
GOTERM_BP_FAT	GO:0006638~neutral lipid metabolic process	3	1.435406699	0.122878002	794483, 824280, 796848	165	50	13528	4.919272727	1	0.87365828	88.67606031
GOTERM_BP_FAT	GO:0006662~glycerol ether metabolic process	3	1.435406699	0.126920918	794483, 824280, 796848	165	51	13528	4.822816399	1	0.877237657	89.5127205
GOTERM_BP_FAT	GO:0018904~organic ether metabolic process	3	1.435406699	0.135099274	794483, 824280, 796848	165	53	13528	4.640823328	1	0.883994263	91.03075302
Annotation Cluster 34	Enrichment Score: 1.0837153585736747
Category	Term	Count	%	PValue	Genes	List Total	Pop Hits	Pop Total	Fold Enrichment	Bonferroni	Benjamini	FDR
GOTERM_BP_FAT	GO:0002697~regulation of immune effector process	6	2.870813397	0.007666764	794018, 814144, 792731, 798933, 774969, 787908	165	101	13528	4.870567057	0.999990236	0.42268633	12.00292254
GOTERM_BP_FAT	GO:0002706~regulation of lymphocyte mediated immunity	3	1.435406699	0.139232063	794018, 814144, 774969	165	54	13528	4.554882155	1	0.884791892	91.7168443
GOTERM_BP_FAT	GO:0002822~regulation of adaptive immune response based on somatic recombination of immune receptors built from immunoglobulin superfamily domains	3	1.435406699	0.143392201	794018, 814144, 774969	165	55	13528	4.472066116	1	0.88794368	92.3574382
GOTERM_BP_FAT	GO:0002819~regulation of adaptive immune response	3	1.435406699	0.147578432	794018, 814144, 774969	165	56	13528	4.392207792	1	0.888739922	92.95483676
GOTERM_BP_FAT	GO:0002703~regulation of leukocyte mediated immunity	3	1.435406699	0.168858703	794018, 814144, 774969	165	61	13528	4.03219076	1	0.912139254	95.37111648
Annotation Cluster 35	Enrichment Score: 1.071222023387432
Category	Term	Count	%	PValue	Genes	List Total	Pop Hits	Pop Total	Fold Enrichment	Bonferroni	Benjamini	FDR
GOTERM_BP_FAT	GO:0046486~glycerolipid metabolic process	7	3.349282297	0.014033809	825567, 806601, 794483, 824280, 798933, 796848, 822811	165	162	13528	3.54268612	0.999999999	0.463725137	20.92785668
GOTERM_BP_FAT	GO:0006575~cellular amino acid derivative metabolic process	7	3.349282297	0.015695467	825567, 781244, 792028, 803836, 821400, 798933, 822811	165	166	13528	3.45732019	1	0.473193276	23.11296622
GOTERM_BP_FAT	GO:0046470~phosphatidylcholine metabolic process	3	1.435406699	0.026377884	825567, 798933, 822811	165	21	13528	11.71255411	1	0.589538591	35.86156868
GOTERM_BP_FAT	GO:0042439~ethanolamine and derivative metabolic process	3	1.435406699	0.0636544	825567, 798933, 822811	165	34	13528	7.234224599	1	0.775480056	66.46950815
GOTERM_BP_FAT	GO:0019637~organophosphate metabolic process	6	2.870813397	0.09601147	825567, 813997, 806601, 813685, 798933, 822811	165	200	13528	2.459636364	1	0.838455649	81.30653875
GOTERM_BP_FAT	GO:0006576~biogenic amine metabolic process	4	1.913875598	0.113614124	825567, 792028, 798933, 822811	165	97	13528	3.380943455	1	0.862843756	86.51644485
GOTERM_BP_FAT	GO:0006650~glycerophospholipid metabolic process	4	1.913875598	0.172438996	825567, 806601, 798933, 822811	165	118	13528	2.779250128	1	0.913348154	95.69148548
GOTERM_BP_FAT	GO:0006644~phospholipid metabolic process	5	2.392344498	0.199213524	825567, 813997, 806601, 798933, 822811	165	190	13528	2.157575758	1	0.928853198	97.50526354
GOTERM_BP_FAT	GO:0045017~glycerolipid biosynthetic process	3	1.435406699	0.253027621	794483, 798933, 822811	165	80	13528	3.074545455	1	0.952011686	99.21462207
GOTERM_BP_FAT	GO:0008610~lipid biosynthetic process	5	2.392344498	0.553202228	825567, 803055, 794483, 798933, 822811	165	323	13528	1.26916221	1	0.995869681	99.99984621
Annotation Cluster 36	Enrichment Score: 1.0635447848748123
Category	Term	Count	%	PValue	Genes	List Total	Pop Hits	Pop Total	Fold Enrichment	Bonferroni	Benjamini	FDR
UP_SEQ_FEATURE	domain:EGF-like 2; calcium-binding	5	2.392344498	0.003430439	788845, 826072, 804492, 826073, 784089	209	57	19113	8.021908839	0.97116885	0.693365756	5.305197357
UP_SEQ_FEATURE	domain:EGF-like 4; calcium-binding	4	1.913875598	0.005449907	788845, 826072, 804492, 784089	209	33	19113	11.08481949	0.996446015	0.676299687	8.303782479
UP_SEQ_FEATURE	domain:EGF-like 3; calcium-binding	4	1.913875598	0.007518505	788845, 826072, 804492, 784089	209	37	19113	9.886460623	0.99958549	0.671306759	11.28291379
INTERPRO	IPR013091:EGF calcium-binding	5	2.392344498	0.009063423	788845, 804492, 823870, 826073, 784089	190	72	16659	6.088815789	0.988557609	0.774659671	12.25867986
INTERPRO	IPR018097:EGF-like calcium-binding, conserved site	5	2.392344498	0.02376698	788845, 804492, 823870, 826073, 784089	190	96	16659	4.566611842	0.999992574	0.905777843	29.21353951
INTERPRO	IPR000152:EGF-type aspartate/asparagine hydroxylation conserved site	5	2.392344498	0.024576266	788845, 826072, 804492, 826073, 784089	190	97	16659	4.51953337	0.999995058	0.869487157	30.05176163
INTERPRO	IPR013032:EGF-like region, conserved site	8	3.827751196	0.049739837	788845, 806202, 826072, 804492, 800291, 823870, 777632, 826073	190	293	16659	2.393964433	1	0.938171809	51.94505309
UP_SEQ_FEATURE	domain:GPS	3	1.435406699	0.058317619	826072, 804492, 784089	209	36	19113	7.620813397	1	0.932531077	61.44837936
UP_SEQ_FEATURE	domain:EGF-like 5; calcium-binding	3	1.435406699	0.061220426	826072, 804492, 784089	209	37	19113	7.414845467	1	0.933894718	63.29095039
INTERPRO	IPR000203:GPS	3	1.435406699	0.068982243	826072, 804492, 784089	190	38	16659	6.922022161	1	0.958847483	64.18016771
SMART	SM00303:GPS	3	1.435406699	0.078355521	826072, 804492, 784089	112	38	9079	6.399671053	0.999959648	0.965700462	61.02390402
INTERPRO	IPR001881:EGF-like calcium-binding	4	1.913875598	0.09583261	788845, 804492, 826073, 784089	190	96	16659	3.653289474	1	0.954565447	76.47257896
INTERPRO	IPR000832:GPCR, family 2, secretin-like	3	1.435406699	0.095847612	826072, 804492, 784089	190	46	16659	5.71819222	1	0.945530245	76.47818524
INTERPRO	IPR017983:GPCR, family 2, secretin-like, conserved site	3	1.435406699	0.102966564	826072, 804492, 784089	190	48	16659	5.479934211	1	0.948391132	79.00284607
SP_PIR_KEYWORDS	egf-like domain	6	2.870813397	0.104829124	788845, 826072, 804492, 823870, 826073, 784089	209	230	19235	2.400873726	1	0.587667512	78.2567081
SMART	SM00179:EGF_CA	4	1.913875598	0.112818006	788845, 804492, 826073, 784089	112	96	9079	3.377604167	0.999999642	0.948629307	74.89963355
PIR_SUPERFAMILY	PIRSF800007:secretin receptor-like G protein-coupled receptors	3	1.435406699	0.123074068	826072, 804492, 784089	108	42	7396	4.891534392	0.999999641	0.999401031	77.48955515
UP_SEQ_FEATURE	domain:EGF-like 1	4	1.913875598	0.142854745	788845, 804492, 826073, 784089	209	120	19113	3.048325359	1	0.995853698	91.32971851
INTERPRO	IPR017981:GPCR, family 2-like	3	1.435406699	0.144367065	826072, 804492, 784089	190	59	16659	4.458251561	1	0.978240047	89.34870759
INTERPRO	IPR000742:EGF-like, type 3	5	2.392344498	0.179248907	788845, 826072, 804492, 826073, 784089	190	194	16659	2.259766685	1	0.987828167	94.14179034
GOTERM_BP_FAT	GO:0007218~neuropeptide signaling pathway	3	1.435406699	0.311430104	826072, 804492, 784089	165	93	13528	2.644770283	1	0.969011141	99.79692111
INTERPRO	IPR006209:EGF	3	1.435406699	0.42360491	788845, 826072, 826073	190	127	16659	2.071156237	1	0.999724699	99.96343434
INTERPRO	IPR006210:EGF-like	3	1.435406699	0.668104768	788845, 826072, 826073	190	201	16659	1.308641005	1	0.999998681	99.99998682
SMART	SM00181:EGF	3	1.435406699	0.709155491	788845, 826072, 826073	112	201	9079	1.20988806	1	0.999992341	99.99993593
SP_PIR_KEYWORDS	transducer	5	2.392344498	0.986555381	817146, 826072, 804492, 817290, 784089	209	874	19235	0.526507396	1	0.999998542	100
SP_PIR_KEYWORDS	g-protein coupled receptor	4	1.913875598	0.993824363	826072, 804492, 817290, 784089	209	816	19235	0.451144573	1	0.999999832	100
Annotation Cluster 37	Enrichment Score: 1.050688399990868
Category	Term	Count	%	PValue	Genes	List Total	Pop Hits	Pop Total	Fold Enrichment	Bonferroni	Benjamini	FDR
GOTERM_MF_FAT	GO:0019899~enzyme binding	14	6.698564593	0.023751258	798586, 824957, 786593, 814359, 775687, 777568, 813253, 826270, 824280, 817114, 826073, 798933, 786028, 787908	175	523	12983	1.985927342	0.999948789	0.532317851	28.58091228
GOTERM_MF_FAT	GO:0019901~protein kinase binding	5	2.392344498	0.135223305	798586, 786593, 814359, 777568, 826270	175	147	12983	2.523420797	1	0.881466661	86.92447617
GOTERM_MF_FAT	GO:0019900~kinase binding	5	2.392344498	0.219379802	798586, 786593, 814359, 777568, 826270	175	179	12983	2.072306464	1	0.931348292	96.88238946
Annotation Cluster 38	Enrichment Score: 1.0344058570792691
Category	Term	Count	%	PValue	Genes	List Total	Pop Hits	Pop Total	Fold Enrichment	Bonferroni	Benjamini	FDR
UP_SEQ_FEATURE	region of interest:Linker 12	4	1.913875598	0.032590672	789384, 814359, 811716, 774221	209	64	19113	5.715610048	1	0.927942886	40.88009107
UP_SEQ_FEATURE	region of interest:Coil 2	4	1.913875598	0.032590672	789384, 814359, 811716, 774221	209	64	19113	5.715610048	1	0.927942886	40.88009107
UP_SEQ_FEATURE	region of interest:Linker 1	4	1.913875598	0.040860411	789384, 814359, 811716, 774221	209	70	19113	5.225700615	1	0.932176968	48.4072367
UP_SEQ_FEATURE	region of interest:Coil 1A	4	1.913875598	0.040860411	789384, 814359, 811716, 774221	209	70	19113	5.225700615	1	0.932176968	48.4072367
UP_SEQ_FEATURE	region of interest:Coil 1B	4	1.913875598	0.040860411	789384, 814359, 811716, 774221	209	70	19113	5.225700615	1	0.932176968	48.4072367
UP_SEQ_FEATURE	region of interest:Rod	4	1.913875598	0.042332129	789384, 814359, 811716, 774221	209	71	19113	5.152099198	1	0.927617264	49.64881803
UP_SEQ_FEATURE	region of interest:Head	4	1.913875598	0.045354488	789384, 814359, 811716, 774221	209	73	19113	5.010945795	1	0.930131338	52.11130091
UP_SEQ_FEATURE	region of interest:Tail	4	1.913875598	0.048481095	789384, 814359, 811716, 774221	209	75	19113	4.877320574	1	0.932744901	54.53966733
SP_PIR_KEYWORDS	Intermediate filament	4	1.913875598	0.05254895	789384, 814359, 811716, 774221	209	78	19235	4.719666299	0.999999998	0.433093678	52.46840734
PIR_SUPERFAMILY	PIRSF002282:cytoskeletal keratin	4	1.913875598	0.057940988	789384, 814359, 811716, 774221	108	61	7396	4.49058895	0.998822865	0.998822865	49.22204627
GOTERM_MF_FAT	GO:0005200~structural constituent of cytoskeleton	4	1.913875598	0.077014072	789384, 814359, 811716, 821312	175	74	12983	4.01019305	1	0.823349601	67.44462668
INTERPRO	IPR018039:Intermediate filament protein, conserved site	3	1.435406699	0.196742735	814359, 811716, 774221	190	72	16659	3.653289474	1	0.990692054	95.70100292
INTERPRO	IPR016044:Filament	3	1.435406699	0.196742735	814359, 811716, 774221	190	72	16659	3.653289474	1	0.990692054	95.70100292
INTERPRO	IPR001664:Intermediate filament protein	3	1.435406699	0.200871464	814359, 811716, 774221	190	73	16659	3.603244412	1	0.989821149	96.0077199
GOTERM_CC_FAT	GO:0045095~keratin filament	3	1.435406699	0.286580035	789384, 811716, 774221	155	88	12782	2.811290323	1	0.80011917	98.81120534
GOTERM_CC_FAT	GO:0005882~intermediate filament	4	1.913875598	0.37567502	789384, 814359, 811716, 774221	155	183	12782	1.802503085	1	0.859886796	99.79360637
GOTERM_CC_FAT	GO:0045111~intermediate filament cytoskeleton	4	1.913875598	0.392154401	789384, 814359, 811716, 774221	155	187	12782	1.763946869	1	0.858397585	99.85471743
SP_PIR_KEYWORDS	keratin	3	1.435406699	0.462792099	789384, 811716, 774221	209	144	19235	1.917364434	1	0.940573487	99.98087037
Annotation Cluster 39	Enrichment Score: 0.95646479958311
Category	Term	Count	%	PValue	Genes	List Total	Pop Hits	Pop Total	Fold Enrichment	Bonferroni	Benjamini	FDR
GOTERM_BP_FAT	GO:0030239~myofibril assembly	3	1.435406699	0.026377884	783113, 778573, 821312	165	21	13528	11.71255411	1	0.589538591	35.86156868
GOTERM_BP_FAT	GO:0031032~actomyosin structure organization	3	1.435406699	0.044943158	783113, 778573, 821312	165	28	13528	8.784415584	1	0.695309691	53.41940896
GOTERM_BP_FAT	GO:0010927~cellular component assembly involved in morphogenesis	3	1.435406699	0.070382623	783113, 778573, 821312	165	36	13528	6.832323232	1	0.795157083	70.25556093
GOTERM_BP_FAT	GO:0055002~striated muscle cell development	3	1.435406699	0.130995122	783113, 778573, 821312	165	52	13528	4.73006993	1	0.880680865	90.29683017
GOTERM_BP_FAT	GO:0055001~muscle cell development	3	1.435406699	0.147578432	783113, 778573, 821312	165	56	13528	4.392207792	1	0.888739922	92.95483676
GOTERM_BP_FAT	GO:0051146~striated muscle cell differentiation	3	1.435406699	0.289017368	783113, 778573, 821312	165	88	13528	2.795041322	1	0.963856512	99.65423439
GOTERM_BP_FAT	GO:0042692~muscle cell differentiation	3	1.435406699	0.432688602	783113, 778573, 821312	165	121	13528	2.032757325	1	0.989107706	99.99187198
Annotation Cluster 40	Enrichment Score: 0.9558075700545487
Category	Term	Count	%	PValue	Genes	List Total	Pop Hits	Pop Total	Fold Enrichment	Bonferroni	Benjamini	FDR
SP_PIR_KEYWORDS	cell adhesion	11	5.263157895	0.016899564	781905, 812867, 806202, 814144, 783744, 792731, 800291, 777632, 774969, 803900, 784089	209	422	19235	2.398977301	0.998111909	0.238681793	20.93061678
GOTERM_BP_FAT	GO:0007155~cell adhesion	13	6.220095694	0.143101431	812867, 783744, 826072, 792731, 774969, 781905, 782253, 806202, 800291, 803836, 777632, 803900, 784089	165	700	13528	1.522632035	1	0.889722327	92.31422327
GOTERM_BP_FAT	GO:0022610~biological adhesion	13	6.220095694	0.144132265	812867, 783744, 826072, 792731, 774969, 781905, 782253, 806202, 800291, 803836, 777632, 803900, 784089	165	701	13528	1.520459949	1	0.884699975	92.46639989
GOTERM_BP_FAT	GO:0016337~cell-cell adhesion	5	2.392344498	0.431011663	812867, 792731, 826072, 803836, 774969	165	276	13528	1.485287659	1	0.989113254	99.99146347
Annotation Cluster 41	Enrichment Score: 0.93775807070577
Category	Term	Count	%	PValue	Genes	List Total	Pop Hits	Pop Total	Fold Enrichment	Bonferroni	Benjamini	FDR
UP_SEQ_FEATURE	region of interest:Actin-binding	3	1.435406699	0.034612177	778573, 811237, 803983	209	27	19113	10.16108453	1	0.925474426	42.80964077
UP_SEQ_FEATURE	domain:Myosin head-like	3	1.435406699	0.055464639	778573, 811237, 803983	209	35	19113	7.838550923	1	0.947366745	59.55328435
INTERPRO	IPR001609:Myosin head, motor region	3	1.435406699	0.068982243	778573, 811237, 803983	190	38	16659	6.922022161	1	0.958847483	64.18016771
SMART	SM00242:MYSc	3	1.435406699	0.078355521	778573, 811237, 803983	112	38	9079	6.399671053	0.999959648	0.965700462	61.02390402
SP_PIR_KEYWORDS	myosin	3	1.435406699	0.105226185	778573, 811237, 803983	209	51	19235	5.413734872	1	0.581278607	78.38922007
SP_PIR_KEYWORDS	calmodulin-binding	4	1.913875598	0.140944325	778573, 811237, 803983, 797441	209	120	19235	3.067783094	1	0.665867685	87.67185101
SP_PIR_KEYWORDS	motor protein	4	1.913875598	0.171901435	778573, 811237, 794979, 803983	209	132	19235	2.788893722	1	0.710477764	92.56510305
GOTERM_CC_FAT	GO:0016459~myosin complex	3	1.435406699	0.184469498	778573, 811237, 803983	155	65	12782	3.806054591	1	0.701774182	93.11945657
GOTERM_MF_FAT	GO:0005516~calmodulin binding	4	1.913875598	0.289450545	778573, 811237, 803983, 797441	175	140	12983	2.119673469	1	0.964702469	99.1646702
GOTERM_MF_FAT	GO:0003774~motor activity	4	1.913875598	0.296768236	778573, 811237, 794979, 803983	175	142	12983	2.089818913	1	0.959867202	99.27739273
Annotation Cluster 42	Enrichment Score: 0.9275875713677761
Category	Term	Count	%	PValue	Genes	List Total	Pop Hits	Pop Total	Fold Enrichment	Bonferroni	Benjamini	FDR
SP_PIR_KEYWORDS	nadp	6	2.870813397	0.027414441	800817, 781244, 816505, 775735, 809554, 801467	209	156	19235	3.539749724	0.999963906	0.315362611	31.81941522
SP_PIR_KEYWORDS	oxidoreductase	11	5.263157895	0.085106805	800817, 813997, 796130, 781244, 816505, 784397, 821400, 775735, 822804, 809554, 801467	209	562	19235	1.801367297	1	0.55882829	70.64153266
GOTERM_BP_FAT	GO:0055114~oxidation reduction	11	5.263157895	0.247813605	800817, 813997, 796130, 781244, 816505, 784397, 821400, 775735, 822804, 809554, 801467	165	639	13528	1.411371935	1	0.950517698	99.11840624
SP_PIR_KEYWORDS	nad	4	1.913875598	0.336961966	800817, 796130, 784397, 775735	209	189	19235	1.94779879	1	0.891804789	99.65244183
Annotation Cluster 43	Enrichment Score: 0.9070633739443271
Category	Term	Count	%	PValue	Genes	List Total	Pop Hits	Pop Total	Fold Enrichment	Bonferroni	Benjamini	FDR
GOTERM_BP_FAT	GO:0046496~nicotinamide nucleotide metabolic process	3	1.435406699	0.084485185	796130, 781244, 813685	165	40	13528	6.149090909	1	0.820642529	76.92680903
GOTERM_BP_FAT	GO:0006769~nicotinamide metabolic process	3	1.435406699	0.084485185	796130, 781244, 813685	165	40	13528	6.149090909	1	0.820642529	76.92680903
GOTERM_BP_FAT	GO:0009820~alkaloid metabolic process	3	1.435406699	0.088135108	796130, 781244, 813685	165	41	13528	5.999113082	1	0.826342387	78.40842603
GOTERM_BP_FAT	GO:0051186~cofactor metabolic process	6	2.870813397	0.088217532	796130, 781244, 803836, 813685, 775735, 809554	165	195	13528	2.522703963	1	0.822800677	78.44082843
GOTERM_BP_FAT	GO:0019362~pyridine nucleotide metabolic process	3	1.435406699	0.091831341	796130, 781244, 813685	165	42	13528	5.856277056	1	0.831801466	79.81738606
GOTERM_BP_FAT	GO:0006733~oxidoreduction coenzyme metabolic process	3	1.435406699	0.130995122	796130, 781244, 813685	165	52	13528	4.73006993	1	0.880680865	90.29683017
GOTERM_BP_FAT	GO:0043603~cellular amide metabolic process	3	1.435406699	0.147578432	796130, 781244, 813685	165	56	13528	4.392207792	1	0.888739922	92.95483676
GOTERM_BP_FAT	GO:0019748~secondary metabolic process	3	1.435406699	0.248531037	796130, 781244, 813685	165	79	13528	3.113463751	1	0.949969437	99.13227277
GOTERM_BP_FAT	GO:0006732~coenzyme metabolic process	4	1.913875598	0.280230304	796130, 781244, 803836, 813685	165	153	13528	2.143473955	1	0.962598621	99.57595651
Annotation Cluster 44	Enrichment Score: 0.8876977195309663
Category	Term	Count	%	PValue	Genes	List Total	Pop Hits	Pop Total	Fold Enrichment	Bonferroni	Benjamini	FDR
GOTERM_BP_FAT	GO:0051101~regulation of DNA binding	7	3.349282297	0.00353739	825567, 817762, 792731, 785023, 789625, 786593, 799732	165	121	13528	4.743100426	0.995067692	0.255548995	5.717488769
GOTERM_BP_FAT	GO:0043388~positive regulation of DNA binding	5	2.392344498	0.010269425	825567, 817762, 792731, 789625, 799732	165	70	13528	5.856277056	0.999999809	0.436219895	15.75985374
GOTERM_BP_FAT	GO:0051098~regulation of binding	7	3.349282297	0.010764828	825567, 817762, 792731, 785023, 789625, 786593, 799732	165	153	13528	3.751079422	0.99999991	0.43978077	16.45766675
GOTERM_BP_FAT	GO:0051092~positive regulation of NF-kappaB transcription factor activity	4	1.913875598	0.013311692	825567, 817762, 792731, 789625	165	41	13528	7.998817443	0.999999998	0.455960937	19.96018412
GOTERM_BP_FAT	GO:0051099~positive regulation of binding	5	2.392344498	0.014835018	825567, 817762, 792731, 789625, 799732	165	78	13528	5.255633256	1	0.472772213	21.9886471
GOTERM_BP_FAT	GO:0051091~positive regulation of transcription factor activity	4	1.913875598	0.036204262	825567, 817762, 792731, 789625	165	60	13528	5.465858586	1	0.661713516	45.80909125
GOTERM_BP_FAT	GO:0051090~regulation of transcription factor activity	5	2.392344498	0.036535046	825567, 817762, 792731, 789625, 786593	165	103	13528	3.979994116	1	0.657989563	46.11726615
GOTERM_BP_FAT	GO:0043122~regulation of I-kappaB kinase/NF-kappaB cascade	3	1.435406699	0.373215	817762, 789625, 786593	165	107	13528	2.298725573	1	0.982538345	99.95740844
GOTERM_BP_FAT	GO:0044093~positive regulation of molecular function	9	4.306220096	0.417168316	825567, 817762, 792731, 794483, 789625, 799732, 821110, 798933, 826073	165	586	13528	1.259199504	1	0.987991086	99.98727293
GOTERM_BP_FAT	GO:0010627~regulation of protein kinase cascade	4	1.913875598	0.584449341	817762, 789625, 786593, 777568	165	249	13528	1.317074358	1	0.996730938	99.99995389
KEGG_PATHWAY	hsa04010:MAPK signaling pathway	4	1.913875598	0.710881532	825567, 789625, 786593, 816432	70	267	5085	1.088282504	1	0.998423862	99.99990578
GOTERM_BP_FAT	GO:0051173~positive regulation of nitrogen compound metabolic process	5	2.392344498	0.956336461	825567, 817762, 792731, 785023, 777568	165	644	13528	0.636551854	1	0.999999646	100
GOTERM_BP_FAT	GO:0045935~positive regulation of nucleobase, nucleoside, nucleotide and nucleic acid metabolic process	3	1.435406699	0.996273106	825567, 817762, 785023	165	624	13528	0.394172494	1	1	100
GOTERM_BP_FAT	GO:0031328~positive regulation of cellular biosynthetic process	3	1.435406699	0.998138871	825567, 792731, 785023	165	685	13528	0.359071002	1	1	100
GOTERM_BP_FAT	GO:0009891~positive regulation of biosynthetic process	3	1.435406699	0.998340756	825567, 792731, 785023	165	695	13528	0.353904513	1	1	100
GOTERM_BP_FAT	GO:0010604~positive regulation of macromolecule metabolic process	4	1.913875598	0.998472717	825567, 817762, 785023, 821110	165	857	13528	0.38267388	1	1	100
Annotation Cluster 45	Enrichment Score: 0.8848711931264222
Category	Term	Count	%	PValue	Genes	List Total	Pop Hits	Pop Total	Fold Enrichment	Bonferroni	Benjamini	FDR
GOTERM_BP_FAT	GO:0019059~initiation of viral infection	3	1.435406699	0.028788252	792731, 805019, 773459	165	22	13528	11.18016529	1	0.613989169	38.44925928
GOTERM_BP_FAT	GO:0019058~viral infectious cycle	3	1.435406699	0.095572243	792731, 805019, 773459	165	43	13528	5.720084567	1	0.840598175	81.15506455
GOTERM_BP_FAT	GO:0022415~viral reproductive process	3	1.435406699	0.173176481	792731, 805019, 773459	165	62	13528	3.967155425	1	0.912522595	95.75483408
GOTERM_BP_FAT	GO:0016032~viral reproduction	3	1.435406699	0.212723215	792731, 805019, 773459	165	71	13528	3.464276569	1	0.936573676	98.11956242
SP_PIR_KEYWORDS	host-virus interaction	5	2.392344498	0.371358319	792731, 814359, 805019, 774969, 773459	209	285	19235	1.614622681	1	0.903676765	99.83317812
Annotation Cluster 46	Enrichment Score: 0.8523635942819474
Category	Term	Count	%	PValue	Genes	List Total	Pop Hits	Pop Total	Fold Enrichment	Bonferroni	Benjamini	FDR
KEGG_PATHWAY	hsa00590:Arachidonic acid metabolism	4	1.913875598	0.039759499	800817, 825567, 803055, 809554	70	56	5085	5.18877551	0.985293069	0.651758506	36.46891798
GOTERM_BP_FAT	GO:0006690~icosanoid metabolic process	3	1.435406699	0.110950811	800817, 825567, 803055	165	47	13528	5.233268859	1	0.865104561	85.82732356
GOTERM_BP_FAT	GO:0033559~unsaturated fatty acid metabolic process	3	1.435406699	0.126920918	800817, 825567, 803055	165	51	13528	4.822816399	1	0.877237657	89.5127205
GOTERM_BP_FAT	GO:0006631~fatty acid metabolic process	3	1.435406699	0.695730496	800817, 825567, 803055	165	198	13528	1.242240588	1	0.999031701	99.99999974
Annotation Cluster 47	Enrichment Score: 0.8383785073385376
Category	Term	Count	%	PValue	Genes	List Total	Pop Hits	Pop Total	Fold Enrichment	Bonferroni	Benjamini	FDR
GOTERM_MF_FAT	GO:0004866~endopeptidase inhibitor activity	5	2.392344498	0.130482957	794018, 788845, 796354, 777568, 787908	175	145	12983	2.558226601	1	0.899600409	85.88424222
GOTERM_MF_FAT	GO:0030414~peptidase inhibitor activity	5	2.392344498	0.149490637	794018, 788845, 796354, 777568, 787908	175	153	12983	2.424463119	1	0.891206323	89.64170457
GOTERM_MF_FAT	GO:0004857~enzyme inhibitor activity	7	3.349282297	0.156565725	794018, 788845, 796354, 818455, 777568, 796848, 787908	175	270	12983	1.923407407	1	0.887741125	90.78517602
Annotation Cluster 48	Enrichment Score: 0.7913699786378915
Category	Term	Count	%	PValue	Genes	List Total	Pop Hits	Pop Total	Fold Enrichment	Bonferroni	Benjamini	FDR
KEGG_PATHWAY	hsa00980:Metabolism of xenobiotics by cytochrome P450	4	1.913875598	0.047253791	800817, 800978, 784397, 801467	70	60	5085	4.842857143	0.993489237	0.567879062	41.79788932
KEGG_PATHWAY	hsa00982:Drug metabolism	3	1.435406699	0.205330225	800978, 784397, 801467	70	62	5085	3.514976959	1	0.886155889	92.34472973
PUBMED_ID	19343046	3	1.435406699	0.4355124	800978, 784397, 801467	209	196	27491	2.013304365	1	1	99.99891208
Annotation Cluster 49	Enrichment Score: 0.7370143661934759
Category	Term	Count	%	PValue	Genes	List Total	Pop Hits	Pop Total	Fold Enrichment	Bonferroni	Benjamini	FDR
GOTERM_CC_FAT	GO:0005764~lysosome	6	2.870813397	0.111634575	813997, 783108, 811237, 801730, 805355, 821400	155	211	12782	2.344962544	1	0.555317018	78.85303928
GOTERM_CC_FAT	GO:0000323~lytic vacuole	6	2.870813397	0.111634575	813997, 783108, 811237, 801730, 805355, 821400	155	211	12782	2.344962544	1	0.555317018	78.85303928
GOTERM_CC_FAT	GO:0005773~vacuole	6	2.870813397	0.188178639	813997, 783108, 811237, 801730, 805355, 821400	155	252	12782	1.96344086	1	0.701820968	93.51905917
SP_PIR_KEYWORDS	lysosome	3	1.435406699	0.480590037	813997, 805355, 821400	209	149	19235	1.853023345	1	0.943289423	99.98797473
Annotation Cluster 50	Enrichment Score: 0.7147042583512814
Category	Term	Count	%	PValue	Genes	List Total	Pop Hits	Pop Total	Fold Enrichment	Bonferroni	Benjamini	FDR
GOTERM_CC_FAT	GO:0015630~microtubule cytoskeleton	11	5.263157895	0.126618513	807411, 779967, 817578, 806376, 794151, 813733, 786227, 778891, 794979, 783293, 791884	155	549	12782	1.652294494	1	0.58589654	83.08459705
GOTERM_CC_FAT	GO:0005874~microtubule	6	2.870813397	0.235427395	779967, 806376, 794151, 778891, 794979, 783293	155	274	12782	1.805792324	1	0.754719637	97.04993638
SP_PIR_KEYWORDS	microtubule	5	2.392344498	0.240731554	779967, 806376, 778891, 794979, 783293	209	231	19235	1.992066944	1	0.810132495	97.75094231
Annotation Cluster 51	Enrichment Score: 0.7103231588728027
Category	Term	Count	%	PValue	Genes	List Total	Pop Hits	Pop Total	Fold Enrichment	Bonferroni	Benjamini	FDR
GOTERM_CC_FAT	GO:0000267~cell fraction	20	9.56937799	0.061866246	796130, 791501, 814144, 811643, 778891, 801730, 789625, 813685, 792736, 777568, 818337, 823487, 806601, 781244, 811158, 824280, 826073, 822331, 821312, 805021	155	1083	12782	1.522890418	0.999999961	0.377274019	56.75204197
GOTERM_CC_FAT	GO:0005626~insoluble fraction	13	6.220095694	0.31135002	791501, 814144, 778891, 789625, 813685, 777568, 818337, 823487, 806601, 811158, 824280, 826073, 805021	155	839	12782	1.277757699	1	0.820429639	99.25238854
GOTERM_CC_FAT	GO:0005624~membrane fraction	12	5.741626794	0.383997025	806601, 791501, 814144, 811158, 778891, 789625, 824280, 813685, 777568, 826073, 818337, 805021	155	809	12782	1.223206667	1	0.863330714	99.82693745
Annotation Cluster 52	Enrichment Score: 0.7097703214415507
Category	Term	Count	%	PValue	Genes	List Total	Pop Hits	Pop Total	Fold Enrichment	Bonferroni	Benjamini	FDR
GOTERM_MF_FAT	GO:0005539~glycosaminoglycan binding	5	2.392344498	0.118947599	812867, 794483, 824280, 800291, 822811	175	140	12983	2.649591837	1	0.885671427	83.02331091
GOTERM_MF_FAT	GO:0001871~pattern binding	5	2.392344498	0.151903899	812867, 794483, 824280, 800291, 822811	175	154	12983	2.408719852	1	0.887456589	90.04576261
GOTERM_MF_FAT	GO:0030247~polysaccharide binding	5	2.392344498	0.151903899	812867, 794483, 824280, 800291, 822811	175	154	12983	2.408719852	1	0.887456589	90.04576261
GOTERM_MF_FAT	GO:0008201~heparin binding	4	1.913875598	0.160173096	794483, 824280, 800291, 822811	175	103	12983	2.88110957	1	0.886284882	91.32197754
GOTERM_BP_FAT	GO:0001568~blood vessel development	5	2.392344498	0.345940849	782253, 812867, 820056, 794483, 824280	165	245	13528	1.673222016	1	0.978869556	99.91357151
GOTERM_BP_FAT	GO:0001944~vasculature development	5	2.392344498	0.362487578	782253, 812867, 820056, 794483, 824280	165	251	13528	1.633224677	1	0.981117916	99.94353623
Annotation Cluster 53	Enrichment Score: 0.6892841538945733
Category	Term	Count	%	PValue	Genes	List Total	Pop Hits	Pop Total	Fold Enrichment	Bonferroni	Benjamini	FDR
GOTERM_BP_FAT	GO:0043434~response to peptide hormone stimulus	5	2.392344498	0.117086689	825567, 799162, 801730, 809622, 822331	165	154	13528	2.661944116	1	0.865633117	87.36772863
GOTERM_BP_FAT	GO:0032869~cellular response to insulin stimulus	3	1.435406699	0.199424519	825567, 801730, 822331	165	68	13528	3.617112299	1	0.927582635	97.51616189
GOTERM_BP_FAT	GO:0032870~cellular response to hormone stimulus	4	1.913875598	0.218704035	825567, 817146, 801730, 822331	165	133	13528	2.465800866	1	0.93806173	98.34333178
GOTERM_BP_FAT	GO:0032868~response to insulin stimulus	3	1.435406699	0.342547271	825567, 801730, 822331	165	100	13528	2.459636364	1	0.978360989	99.90581168
Annotation Cluster 54	Enrichment Score: 0.680909638008438
Category	Term	Count	%	PValue	Genes	List Total	Pop Hits	Pop Total	Fold Enrichment	Bonferroni	Benjamini	FDR
GOTERM_BP_FAT	GO:0051130~positive regulation of cellular component organization	6	2.870813397	0.069206772	794018, 794115, 817762, 783108, 794306, 777568	165	181	13528	2.717830236	1	0.794223107	69.62428017
GOTERM_BP_FAT	GO:0010638~positive regulation of organelle organization	3	1.435406699	0.266526955	794115, 817762, 777568	165	83	13528	2.963417306	1	0.956692829	99.41991822
GOTERM_BP_FAT	GO:0033043~regulation of organelle organization	4	1.913875598	0.491339134	794115, 817762, 807232, 777568	165	217	13528	1.511297305	1	0.992516802	99.99867385
Annotation Cluster 55	Enrichment Score: 0.6737206766265774
Category	Term	Count	%	PValue	Genes	List Total	Pop Hits	Pop Total	Fold Enrichment	Bonferroni	Benjamini	FDR
GOTERM_BP_FAT	GO:0035295~tube development	6	2.870813397	0.129813029	782253, 812867, 794115, 826072, 783108, 822811	165	220	13528	2.236033058	1	0.880788295	90.07519645
GOTERM_BP_FAT	GO:0048729~tissue morphogenesis	5	2.392344498	0.175221018	812867, 794115, 816505, 826072, 822811	165	180	13528	2.277441077	1	0.913462622	95.92590952
GOTERM_BP_FAT	GO:0060562~epithelial tube morphogenesis	3	1.435406699	0.19501429	812867, 794115, 826072	165	67	13528	3.67109905	1	0.927372591	97.27878755
GOTERM_BP_FAT	GO:0035239~tube morphogenesis	4	1.913875598	0.199870817	782253, 812867, 794115, 826072	165	127	13528	2.582295395	1	0.926563139	97.539067
GOTERM_BP_FAT	GO:0060429~epithelium development	5	2.392344498	0.294901564	782253, 812867, 806202, 794115, 826072	165	227	13528	1.805900414	1	0.96517944	99.69882578
GOTERM_BP_FAT	GO:0002009~morphogenesis of an epithelium	3	1.435406699	0.34695932	812867, 794115, 826072	165	101	13528	2.435283528	1	0.978675049	99.91578049
Annotation Cluster 56	Enrichment Score: 0.668481156671769
Category	Term	Count	%	PValue	Genes	List Total	Pop Hits	Pop Total	Fold Enrichment	Bonferroni	Benjamini	FDR
GOTERM_BP_FAT	GO:0008585~female gonad development	4	1.913875598	0.042578821	781244, 794483, 809622, 822811	165	64	13528	5.124242424	1	0.687989925	51.46608759
GOTERM_BP_FAT	GO:0046545~development of primary female sexual characteristics	4	1.913875598	0.051281463	781244, 794483, 809622, 822811	165	69	13528	4.752920509	1	0.725729326	58.29770136
GOTERM_BP_FAT	GO:0046660~female sex differentiation	4	1.913875598	0.051281463	781244, 794483, 809622, 822811	165	69	13528	4.752920509	1	0.725729326	58.29770136
GOTERM_BP_FAT	GO:0001541~ovarian follicle development	3	1.435406699	0.088135108	794483, 809622, 822811	165	41	13528	5.999113082	1	0.826342387	78.40842603
GOTERM_BP_FAT	GO:0007548~sex differentiation	5	2.392344498	0.111071374	782253, 781244, 794483, 809622, 822811	165	151	13528	2.714830423	1	0.859281991	85.85922088
GOTERM_BP_FAT	GO:0008406~gonad development	4	1.913875598	0.154808889	781244, 794483, 809622, 822811	165	112	13528	2.928138528	1	0.898936396	93.88456536
GOTERM_BP_FAT	GO:0022602~ovulation cycle process	3	1.435406699	0.173176481	794483, 809622, 822811	165	62	13528	3.967155425	1	0.912522595	95.75483408
GOTERM_BP_FAT	GO:0042698~ovulation cycle	3	1.435406699	0.19501429	794483, 809622, 822811	165	67	13528	3.67109905	1	0.927372591	97.27878755
GOTERM_BP_FAT	GO:0048608~reproductive structure development	4	1.913875598	0.196771085	781244, 794483, 809622, 822811	165	126	13528	2.602789803	1	0.927750758	97.37579081
GOTERM_BP_FAT	GO:0045137~development of primary sexual characteristics	4	1.913875598	0.199870817	781244, 794483, 809622, 822811	165	127	13528	2.582295395	1	0.926563139	97.539067
GOTERM_BP_FAT	GO:0048511~rhythmic process	4	1.913875598	0.20298231	803055, 794483, 809622, 822811	165	128	13528	2.562121212	1	0.928378662	97.69332516
GOTERM_BP_FAT	GO:0003006~reproductive developmental process	6	2.870813397	0.212807371	782253, 781244, 794483, 777568, 809622, 822811	165	262	13528	1.87758501	1	0.935303426	98.12289918
GOTERM_BP_FAT	GO:0032504~multicellular organism reproduction	8	3.827751196	0.377828224	782253, 791405, 794483, 824280, 777568, 809622, 822811, 811716	165	487	13528	1.346823471	1	0.982431904	99.9623278
GOTERM_BP_FAT	GO:0048609~reproductive process in a multicellular organism	8	3.827751196	0.377828224	782253, 791405, 794483, 824280, 777568, 809622, 822811, 811716	165	487	13528	1.346823471	1	0.982431904	99.9623278
GOTERM_BP_FAT	GO:0048610~reproductive cellular process	3	1.435406699	0.584444571	782253, 794483, 777568	165	162	13528	1.518294052	1	0.996811387	99.99995388
GOTERM_BP_FAT	GO:0019953~sexual reproduction	6	2.870813397	0.656133777	782253, 791405, 794483, 824280, 777568, 811716	165	458	13528	1.074077015	1	0.998542996	99.99999802
GOTERM_BP_FAT	GO:0007276~gamete generation	5	2.392344498	0.709722898	791405, 794483, 824280, 777568, 811716	165	395	13528	1.03782125	1	0.999155595	99.99999988
GOTERM_BP_FAT	GO:0048232~male gamete generation	4	1.913875598	0.725330927	791405, 824280, 777568, 811716	165	308	13528	1.064777647	1	0.999293117	99.99999995
GOTERM_BP_FAT	GO:0007283~spermatogenesis	4	1.913875598	0.725330927	791405, 824280, 777568, 811716	165	308	13528	1.064777647	1	0.999293117	99.99999995
Annotation Cluster 57	Enrichment Score: 0.6626357031102837
Category	Term	Count	%	PValue	Genes	List Total	Pop Hits	Pop Total	Fold Enrichment	Bonferroni	Benjamini	FDR
KEGG_PATHWAY	hsa04512:ECM-receptor interaction	4	1.913875598	0.104983564	812867, 806202, 800291, 777632	70	84	5085	3.459183673	0.999990218	0.722424859	71.06592884
GOTERM_BP_FAT	GO:0007160~cell-matrix adhesion	3	1.435406699	0.293508471	812867, 800291, 777632	165	89	13528	2.763636364	1	0.965268922	99.68878576
GOTERM_BP_FAT	GO:0031589~cell-substrate adhesion	3	1.435406699	0.333695953	812867, 800291, 777632	165	98	13528	2.509833024	1	0.976097925	99.88237762
Annotation Cluster 58	Enrichment Score: 0.6612394377195078
Category	Term	Count	%	PValue	Genes	List Total	Pop Hits	Pop Total	Fold Enrichment	Bonferroni	Benjamini	FDR
KEGG_PATHWAY	hsa05416:Viral myocarditis	4	1.913875598	0.071133844	792731, 778573, 803983, 821312	70	71	5085	4.092555332	0.999535349	0.616830608	56.17969354
SP_PIR_KEYWORDS	methylation	5	2.392344498	0.266611255	778573, 793623, 803983, 821312, 812178	209	242	19235	1.901518447	1	0.841257374	98.60530991
KEGG_PATHWAY	hsa04530:Tight junction	3	1.435406699	0.547427902	778573, 803983, 821312	70	134	5085	1.626332623	1	0.989751968	99.98586967
Annotation Cluster 59	Enrichment Score: 0.614115853538537
Category	Term	Count	%	PValue	Genes	List Total	Pop Hits	Pop Total	Fold Enrichment	Bonferroni	Benjamini	FDR
GOTERM_BP_FAT	GO:0006413~translational initiation	3	1.435406699	0.103181643	772788, 814881, 809622	165	45	13528	5.465858586	1	0.853468919	83.62311626
SP_PIR_KEYWORDS	Initiation factor	3	1.435406699	0.10868802	772788, 814881, 809622	209	52	19235	5.309624586	1	0.578581905	79.51322254
GOTERM_BP_FAT	GO:0010608~posttranscriptional regulation of gene expression	6	2.870813397	0.114017946	772788, 794483, 786593, 798933, 814881, 809622	165	211	13528	2.331408875	1	0.860886538	86.61814058
GOTERM_MF_FAT	GO:0003743~translation initiation factor activity	3	1.435406699	0.1969019	772788, 814881, 809622	175	61	12983	3.648618267	1	0.918195945	95.36058018
GOTERM_BP_FAT	GO:0006417~regulation of translation	4	1.913875598	0.231458081	772788, 794483, 814881, 809622	165	137	13528	2.39380668	1	0.946236632	98.73968776
GOTERM_MF_FAT	GO:0008135~translation factor activity, nucleic acid binding	3	1.435406699	0.379069213	772788, 814881, 809622	175	98	12983	2.271078717	1	0.978513206	99.87353804
SP_PIR_KEYWORDS	protein biosynthesis	3	1.435406699	0.605680421	772788, 814881, 809622	209	188	19235	1.468619566	1	0.975823503	99.99973004
GOTERM_BP_FAT	GO:0006412~translation	3	1.435406699	0.913338021	772788, 814881, 809622	165	331	13528	0.743092557	1	0.999993231	100
Annotation Cluster 60	Enrichment Score: 0.5548748955980036
Category	Term	Count	%	PValue	Genes	List Total	Pop Hits	Pop Total	Fold Enrichment	Bonferroni	Benjamini	FDR
SP_PIR_KEYWORDS	thiol protease	4	1.913875598	0.156180577	815263, 804512, 805355, 793083	209	126	19235	2.921698185	1	0.678972506	90.36587042
GOTERM_MF_FAT	GO:0008234~cysteine-type peptidase activity	4	1.913875598	0.293107779	815263, 804512, 805355, 793083	175	141	12983	2.104640324	1	0.960841869	99.22290256
SP_PIR_KEYWORDS	ubl conjugation pathway	7	3.349282297	0.472847335	815263, 817762, 804512, 793083, 821110, 801316, 813253	209	509	19235	1.265686542	1	0.941502173	99.98525521
Annotation Cluster 61	Enrichment Score: 0.5510403805407325
Category	Term	Count	%	PValue	Genes	List Total	Pop Hits	Pop Total	Fold Enrichment	Bonferroni	Benjamini	FDR
INTERPRO	IPR001478:PDZ/DHR/GLGF	4	1.913875598	0.240379736	799644, 817114, 775687, 825071	190	149	16659	2.353797245	1	0.995482314	98.07277521
SMART	SM00228:PDZ	4	1.913875598	0.274457401	799644, 817114, 775687, 825071	112	149	9079	2.176174497	1	0.996597931	97.53955546
UP_SEQ_FEATURE	domain:PDZ	3	1.435406699	0.336903915	817114, 775687, 825071	209	110	19113	2.494084385	1	0.999975073	99.85221068
Annotation Cluster 62	Enrichment Score: 0.5491675305304223
Category	Term	Count	%	PValue	Genes	List Total	Pop Hits	Pop Total	Fold Enrichment	Bonferroni	Benjamini	FDR
SP_PIR_KEYWORDS	guanine-nucleotide releasing factor	4	1.913875598	0.143447645	817114, 794306, 775687, 807760	209	121	19235	3.042429515	1	0.665724445	88.15773554
GOTERM_MF_FAT	GO:0005085~guanyl-nucleotide exchange factor activity	5	2.392344498	0.147039212	817114, 794306, 775687, 809622, 807760	175	152	12983	2.440413534	1	0.895022036	89.21570572
GOTERM_MF_FAT	GO:0030695~GTPase regulator activity	9	4.306220096	0.175708995	817578, 795147, 817114, 794306, 775687, 809622, 786028, 807760, 785032	175	404	12983	1.6527157	1	0.903269804	93.31861668
GOTERM_MF_FAT	GO:0060589~nucleoside-triphosphatase regulator activity	9	4.306220096	0.190615028	817578, 795147, 817114, 794306, 775687, 809622, 786028, 807760, 785032	175	413	12983	1.616700104	1	0.916539903	94.82529307
GOTERM_BP_FAT	GO:0051056~regulation of small GTPase mediated signal transduction	6	2.870813397	0.191515331	817578, 795147, 817114, 794306, 775687, 807760	165	252	13528	1.952092352	1	0.926620649	97.07546432
GOTERM_MF_FAT	GO:0005083~small GTPase regulator activity	6	2.870813397	0.306350622	817578, 795147, 794306, 775687, 786028, 785032	175	274	12983	1.624567258	1	0.95918498	99.40369964
GOTERM_MF_FAT	GO:0005099~Ras GTPase activator activity	3	1.435406699	0.345236328	817578, 795147, 775687	175	91	12983	2.44577708	1	0.973379012	99.73416568
GOTERM_BP_FAT	GO:0046578~regulation of Ras protein signal transduction	4	1.913875598	0.464190106	817578, 795147, 794306, 775687	165	210	13528	1.561673882	1	0.991330272	99.99685386
GOTERM_MF_FAT	GO:0008047~enzyme activator activity	6	2.870813397	0.467759925	817578, 800291, 795147, 794306, 775687, 798933	175	335	12983	1.328750533	1	0.987639459	99.98538992
SP_PIR_KEYWORDS	GTPase activation	3	1.435406699	0.515143332	817578, 795147, 794306	209	159	19235	1.736480997	1	0.951550167	99.99534249
GOTERM_MF_FAT	GO:0005096~GTPase activator activity	4	1.913875598	0.56871367	817578, 795147, 794306, 775687	175	220	12983	1.348883117	1	0.99620816	99.99923161
Annotation Cluster 63	Enrichment Score: 0.5103931142448814
Category	Term	Count	%	PValue	Genes	List Total	Pop Hits	Pop Total	Fold Enrichment	Bonferroni	Benjamini	FDR
GOTERM_BP_FAT	GO:0007015~actin filament organization	5	2.392344498	0.011310879	825567, 794115, 794483, 786593, 775687	165	72	13528	5.693602694	0.999999961	0.433561927	17.22052707
GOTERM_BP_FAT	GO:0046486~glycerolipid metabolic process	7	3.349282297	0.014033809	825567, 806601, 794483, 824280, 798933, 796848, 822811	165	162	13528	3.54268612	0.999999999	0.463725137	20.92785668
GOTERM_CC_FAT	GO:0043025~cell soma	5	2.392344498	0.144895753	791501, 794483, 794151, 777568, 826073	155	168	12782	2.454301075	1	0.630311897	87.18474716
GOTERM_BP_FAT	GO:0050708~regulation of protein secretion	3	1.435406699	0.156024262	825567, 794483, 798933	165	58	13528	4.240752351	1	0.898813485	94.02903881
GOTERM_BP_FAT	GO:0051223~regulation of protein transport	4	1.913875598	0.160620816	825567, 794483, 786593, 798933	165	114	13528	2.876767677	1	0.90199044	94.54694782
GOTERM_BP_FAT	GO:0070201~regulation of establishment of protein localization	4	1.913875598	0.181461145	825567, 794483, 786593, 798933	165	121	13528	2.7103431	1	0.918018489	96.40885557
GOTERM_BP_FAT	GO:0051222~positive regulation of protein transport	3	1.435406699	0.19501429	825567, 794483, 786593	165	67	13528	3.67109905	1	0.927372591	97.27878755
GOTERM_BP_FAT	GO:0051336~regulation of hydrolase activity	7	3.349282297	0.225578598	825567, 817578, 794483, 795147, 817114, 798933, 796848	165	337	13528	1.703012319	1	0.942715433	98.56956864
GOTERM_BP_FAT	GO:0032880~regulation of protein localization	4	1.913875598	0.234668339	825567, 794483, 786593, 798933	165	138	13528	2.376460255	1	0.947545308	98.82435598
GOTERM_BP_FAT	GO:0060191~regulation of lipase activity	3	1.435406699	0.284523129	825567, 794483, 796848	165	87	13528	2.827168234	1	0.963979614	99.61607371
GOTERM_BP_FAT	GO:0051050~positive regulation of transport	5	2.392344498	0.285285974	794018, 825567, 794483, 783108, 786593	165	223	13528	1.838293246	1	0.963568603	99.62281824
GOTERM_BP_FAT	GO:0060341~regulation of cellular localization	5	2.392344498	0.354213618	825567, 782253, 794483, 786593, 798933	165	248	13528	1.652981427	1	0.979321354	99.93004605
GOTERM_BP_FAT	GO:0051046~regulation of secretion	4	1.913875598	0.444398273	825567, 782253, 794483, 798933	165	202	13528	1.623522352	1	0.989338011	99.99425227
GOTERM_BP_FAT	GO:0008610~lipid biosynthetic process	5	2.392344498	0.553202228	825567, 803055, 794483, 798933, 822811	165	323	13528	1.26916221	1	0.995869681	99.99984621
GOTERM_BP_FAT	GO:0051347~positive regulation of transferase activity	4	1.913875598	0.559345853	825567, 794483, 798933, 826073	165	240	13528	1.366464646	1	0.996145349	99.99987781
GOTERM_BP_FAT	GO:0051345~positive regulation of hydrolase activity	3	1.435406699	0.641749655	825567, 794483, 798933	165	179	13528	1.374098527	1	0.998268047	99.99999608
GOTERM_BP_FAT	GO:0051338~regulation of transferase activity	5	2.392344498	0.664427824	825567, 798586, 794483, 798933, 826073	165	372	13528	1.101987618	1	0.998527888	99.99999868
GOTERM_BP_FAT	GO:0042325~regulation of phosphorylation	6	2.870813397	0.671086772	825567, 798586, 794483, 777568, 798933, 826073	165	466	13528	1.055637924	1	0.998659087	99.99999905
GOTERM_BP_FAT	GO:0019220~regulation of phosphate metabolic process	6	2.870813397	0.704877656	825567, 798586, 794483, 777568, 798933, 826073	165	485	13528	1.014283037	1	0.999120252	99.99999984
GOTERM_BP_FAT	GO:0051174~regulation of phosphorus metabolic process	6	2.870813397	0.704877656	825567, 798586, 794483, 777568, 798933, 826073	165	485	13528	1.014283037	1	0.999120252	99.99999984
GOTERM_BP_FAT	GO:0045860~positive regulation of protein kinase activity	3	1.435406699	0.756388929	825567, 794483, 826073	165	223	13528	1.102975948	1	0.999571007	99.99999999
GOTERM_BP_FAT	GO:0043085~positive regulation of catalytic activity	6	2.870813397	0.76067886	825567, 817762, 794483, 821110, 798933, 826073	165	520	13528	0.946013986	1	0.999599569	100
GOTERM_BP_FAT	GO:0033674~positive regulation of kinase activity	3	1.435406699	0.773481814	825567, 794483, 826073	165	231	13528	1.064777647	1	0.999657135	100
GOTERM_BP_FAT	GO:0045859~regulation of protein kinase activity	4	1.913875598	0.792941792	825567, 798586, 794483, 826073	165	345	13528	0.950584102	1	0.999754405	100
GOTERM_BP_FAT	GO:0043549~regulation of kinase activity	4	1.913875598	0.811690795	825567, 798586, 794483, 826073	165	357	13528	0.918631695	1	0.999836824	100
Annotation Cluster 64	Enrichment Score: 0.49334227522514734
Category	Term	Count	%	PValue	Genes	List Total	Pop Hits	Pop Total	Fold Enrichment	Bonferroni	Benjamini	FDR
UP_SEQ_FEATURE	short sequence motif:DEAH box	3	1.435406699	0.076433335	813370, 787687, 787128	209	42	19113	6.532125769	1	0.957405344	71.67185624
UP_SEQ_FEATURE	domain:Helicase C-terminal	3	1.435406699	0.31697798	813370, 787687, 787128	209	105	19113	2.612850308	1	0.999975897	99.76361762
UP_SEQ_FEATURE	domain:Helicase ATP-binding	3	1.435406699	0.336903915	813370, 787687, 787128	209	110	19113	2.494084385	1	0.999975073	99.85221068
INTERPRO	IPR001650:DNA/RNA helicase, C-terminal	3	1.435406699	0.343078796	813370, 787687, 787128	190	107	16659	2.458288244	1	0.999186587	99.76076348
INTERPRO	IPR014021:Helicase, superfamily 1 and 2, ATP-binding	3	1.435406699	0.343078796	813370, 787687, 787128	190	107	16659	2.458288244	1	0.999186587	99.76076348
INTERPRO	IPR014001:DEAD-like helicase, N-terminal	3	1.435406699	0.351318702	813370, 787687, 787128	190	109	16659	2.413182038	1	0.998946051	99.8004336
SMART	SM00490:HELICc	3	1.435406699	0.372981302	813370, 787687, 787128	112	106	9079	2.294221698	1	0.999279145	99.54384869
SMART	SM00487:DEXDc	3	1.435406699	0.386096208	813370, 787687, 787128	112	109	9079	2.231077982	1	0.998796369	99.64264373
SP_PIR_KEYWORDS	helicase	3	1.435406699	0.426325322	813370, 787687, 787128	209	134	19235	2.060451332	1	0.924870629	99.95271525
GOTERM_MF_FAT	GO:0004386~helicase activity	3	1.435406699	0.562531099	813370, 787687, 787128	175	140	12983	1.589755102	1	0.996191025	99.99906213
Annotation Cluster 65	Enrichment Score: 0.47671093061397257
Category	Term	Count	%	PValue	Genes	List Total	Pop Hits	Pop Total	Fold Enrichment	Bonferroni	Benjamini	FDR
GOTERM_BP_FAT	GO:0051248~negative regulation of protein metabolic process	5	2.392344498	0.192036671	794483, 786593, 777568, 821110, 787908	165	187	13528	2.192189272	1	0.925632567	97.10663857
GOTERM_BP_FAT	GO:0032268~regulation of cellular protein metabolic process	9	4.306220096	0.217878553	772788, 817762, 794483, 777568, 821110, 798933, 814881, 809622, 787908	165	474	13528	1.556731876	1	0.938621638	98.31401013
GOTERM_BP_FAT	GO:0032269~negative regulation of cellular protein metabolic process	4	1.913875598	0.373477136	794483, 777568, 821110, 787908	165	180	13528	1.821952862	1	0.982191667	99.95770342
GOTERM_BP_FAT	GO:0010605~negative regulation of macromolecule metabolic process	8	3.827751196	0.793037287	794483, 813733, 783108, 783039, 786593, 777568, 821110, 787908	165	734	13528	0.893600859	1	0.999747749	100
Annotation Cluster 66	Enrichment Score: 0.4731216534636751
Category	Term	Count	%	PValue	Genes	List Total	Pop Hits	Pop Total	Fold Enrichment	Bonferroni	Benjamini	FDR
GOTERM_CC_FAT	GO:0015630~microtubule cytoskeleton	11	5.263157895	0.126618513	807411, 779967, 817578, 806376, 794151, 813733, 786227, 778891, 794979, 783293, 791884	155	549	12782	1.652294494	1	0.58589654	83.08459705
GOTERM_CC_FAT	GO:0005813~centrosome	4	1.913875598	0.508615769	817578, 813733, 786227, 791884	155	224	12782	1.472580645	1	0.925636037	99.99109162
GOTERM_CC_FAT	GO:0005815~microtubule organizing center	4	1.913875598	0.591218493	817578, 813733, 786227, 791884	155	253	12782	1.303786816	1	0.951366139	99.99920441
Annotation Cluster 67	Enrichment Score: 0.43843039576015885
Category	Term	Count	%	PValue	Genes	List Total	Pop Hits	Pop Total	Fold Enrichment	Bonferroni	Benjamini	FDR
UP_SEQ_FEATURE	calcium-binding region:1	4	1.913875598	0.158255629	776398, 807434, 788149, 826270	209	126	19113	2.903167008	1	0.997331915	93.49685227
UP_SEQ_FEATURE	domain:EF-hand 2	4	1.913875598	0.318215287	776398, 807434, 788149, 826270	209	182	19113	2.009884852	1	0.999969646	99.7703197
UP_SEQ_FEATURE	domain:EF-hand 1	4	1.913875598	0.318215287	776398, 807434, 788149, 826270	209	182	19113	2.009884852	1	0.999969646	99.7703197
UP_SEQ_FEATURE	calcium-binding region:2	3	1.435406699	0.356654901	776398, 807434, 788149	209	115	19113	2.385645933	1	0.99998492	99.9085211
INTERPRO	IPR018249:EF-HAND 2	4	1.913875598	0.443673549	776398, 807434, 788149, 826270	190	215	16659	1.63123623	1	0.99973249	99.97802094
INTERPRO	IPR018247:EF-HAND 1	4	1.913875598	0.447851562	776398, 807434, 788149, 826270	190	217	16659	1.616201795	1	0.999696661	99.98027648
INTERPRO	IPR011992:EF-Hand type	3	1.435406699	0.751173324	776398, 807434, 788149	190	236	16659	1.11456289	1	0.999999913	99.99999979
Annotation Cluster 68	Enrichment Score: 0.435735859813735
Category	Term	Count	%	PValue	Genes	List Total	Pop Hits	Pop Total	Fold Enrichment	Bonferroni	Benjamini	FDR
GOTERM_BP_FAT	GO:0006508~proteolysis	20	9.56937799	0.052724291	814144, 788240, 817762, 821400, 805355, 781966, 793083, 821110, 813253, 816629, 794018, 815263, 779435, 804512, 802277, 799162, 784386, 801316, 825071, 773459	165	1054	13528	1.555747226	1	0.730064451	59.33897045
SP_PIR_KEYWORDS	ubl conjugation	11	5.263157895	0.106596513	815263, 813780, 813370, 817762, 792731, 804512, 789625, 821400, 783388, 805019, 813253	209	588	19235	1.721715002	1	0.578596053	78.84081173
GOTERM_MF_FAT	GO:0004221~ubiquitin thiolesterase activity	3	1.435406699	0.266137027	815263, 793083, 821110	175	75	12983	2.967542857	1	0.958390368	98.68722295
GOTERM_BP_FAT	GO:0070647~protein modification by small protein conjugation or removal	4	1.913875598	0.306345937	815263, 817762, 804512, 821110	165	160	13528	2.04969697	1	0.968205826	99.77051993
GOTERM_MF_FAT	GO:0016790~thiolester hydrolase activity	3	1.435406699	0.398078503	815263, 793083, 821110	175	102	12983	2.182016807	1	0.979008023	99.91817781
SP_PIR_KEYWORDS	ubl conjugation pathway	7	3.349282297	0.472847335	815263, 817762, 804512, 793083, 821110, 801316, 813253	209	509	19235	1.265686542	1	0.941502173	99.98525521
GOTERM_BP_FAT	GO:0009057~macromolecule catabolic process	11	5.263157895	0.476156502	815263, 817762, 786208, 804512, 824280, 821400, 793083, 821110, 801316, 773459, 813253	165	781	13528	1.154758856	1	0.991948325	99.99783824
GOTERM_BP_FAT	GO:0030163~protein catabolic process	9	4.306220096	0.483592036	815263, 817762, 804512, 821400, 793083, 821110, 801316, 773459, 813253	165	622	13528	1.18631979	1	0.992583821	99.99829526
GOTERM_BP_FAT	GO:0043632~modification-dependent macromolecule catabolic process	8	3.827751196	0.548081462	815263, 817762, 804512, 821400, 793083, 821110, 801316, 813253	165	574	13528	1.142688206	1	0.995645148	99.99981415
GOTERM_BP_FAT	GO:0019941~modification-dependent protein catabolic process	8	3.827751196	0.548081462	815263, 817762, 804512, 821400, 793083, 821110, 801316, 813253	165	574	13528	1.142688206	1	0.995645148	99.99981415
GOTERM_BP_FAT	GO:0006511~ubiquitin-dependent protein catabolic process	4	1.913875598	0.565027766	815263, 793083, 821110, 813253	165	242	13528	1.35517155	1	0.996286802	99.99990151
GOTERM_BP_FAT	GO:0051603~proteolysis involved in cellular protein catabolic process	8	3.827751196	0.595468377	815263, 817762, 804512, 821400, 793083, 821110, 801316, 813253	165	600	13528	1.093171717	1	0.996965101	99.99997049
GOTERM_BP_FAT	GO:0044257~cellular protein catabolic process	8	3.827751196	0.600777037	815263, 817762, 804512, 821400, 793083, 821110, 801316, 813253	165	603	13528	1.087733052	1	0.997140671	99.99997631
GOTERM_BP_FAT	GO:0044265~cellular macromolecule catabolic process	9	4.306220096	0.658227801	815263, 817762, 804512, 824280, 821400, 793083, 821110, 801316, 813253	165	725	13528	1.017780564	1	0.998480365	99.99999821
Annotation Cluster 69	Enrichment Score: 0.43252344438726886
Category	Term	Count	%	PValue	Genes	List Total	Pop Hits	Pop Total	Fold Enrichment	Bonferroni	Benjamini	FDR
SP_PIR_KEYWORDS	cell membrane	30	14.35406699	0.147805372	814144, 807430, 793623, 774969, 788149, 781905, 806601, 776972, 779435, 783039, 817114, 817290, 792672, 786028, 773459, 784089, 812178, 791501, 826072, 804492, 775687, 777568, 774688, 782253, 799644, 791405, 807708, 799162, 803836, 826073	209	2194	19235	1.258434268	1	0.663771338	88.96141998
GOTERM_CC_FAT	GO:0005886~plasma membrane	49	23.44497608	0.357749129	820487, 814144, 807430, 793623, 814359, 774969, 781905, 806601, 806202, 776972, 783039, 811237, 792672, 789112, 798933, 786028, 812178, 791501, 792731, 786593, 816489, 777568, 790788, 791405, 815550, 807708, 800291, 794306, 777632, 812867, 821400, 823487, 779435, 824280, 817114, 817290, 773459, 784089, 811643, 804492, 826072, 810578, 775687, 774688, 782253, 799644, 799162, 803836, 826073	155	3777	12782	1.069833543	1	0.851444203	99.70073283
SP_PIR_KEYWORDS	membrane	58	27.75119617	0.953149146	811464, 820487, 814144, 807430, 793623, 807434, 814859, 819760, 774969, 788149, 806601, 776398, 781905, 776972, 783039, 792672, 825071, 786028, 812178, 791501, 787551, 792731, 786829, 789625, 777568, 784026, 791405, 774121, 815550, 807708, 777632, 794306, 818559, 812867, 778891, 786456, 785032, 779435, 811158, 817114, 817290, 773459, 784089, 783248, 814054, 803055, 804492, 826072, 775687, 810578,…	209	6256	19235	0.853251692	1	0.999944243	100
Annotation Cluster 70	Enrichment Score: 0.42807376866738517
Category	Term	Count	%	PValue	Genes	List Total	Pop Hits	Pop Total	Fold Enrichment	Bonferroni	Benjamini	FDR
GOTERM_BP_FAT	GO:0007584~response to nutrient	4	1.913875598	0.24111266	812867, 780397, 774688, 787908	165	140	13528	2.342510823	1	0.950060094	98.97844214
GOTERM_BP_FAT	GO:0031667~response to nutrient levels	4	1.913875598	0.428740931	812867, 780397, 774688, 787908	165	197	13528	1.664728503	1	0.989028045	99.99087948
GOTERM_BP_FAT	GO:0009991~response to extracellular stimulus	4	1.913875598	0.502763492	812867, 780397, 774688, 787908	165	220	13528	1.490688705	1	0.993176018	99.99909073
Annotation Cluster 71	Enrichment Score: 0.4269472938479904
Category	Term	Count	%	PValue	Genes	List Total	Pop Hits	Pop Total	Fold Enrichment	Bonferroni	Benjamini	FDR
INTERPRO	IPR008957:Fibronectin, type III-like fold	4	1.913875598	0.348817049	800291, 777632, 783293, 788506	190	184	16659	1.906064073	1	0.999106819	99.78908945
INTERPRO	IPR003961:Fibronectin, type III	4	1.913875598	0.364976014	800291, 777632, 783293, 788506	190	190	16659	1.845872576	1	0.999057978	99.85298911
SMART	SM00060:FN3	4	1.913875598	0.411430128	800291, 777632, 783293, 788506	112	190	9079	1.706578947	1	0.998602037	99.78033703
Annotation Cluster 72	Enrichment Score: 0.4111124628897823
Category	Term	Count	%	PValue	Genes	List Total	Pop Hits	Pop Total	Fold Enrichment	Bonferroni	Benjamini	FDR
GOTERM_CC_FAT	GO:0016323~basolateral plasma membrane	5	2.392344498	0.229214085	782253, 812867, 799644, 806202, 777632	155	203	12782	2.031145717	1	0.757950372	96.71929312
GOTERM_CC_FAT	GO:0070161~anchoring junction	4	1.913875598	0.343122555	782253, 812867, 799644, 806202	155	172	12782	1.917779445	1	0.845899035	99.59782019
GOTERM_CC_FAT	GO:0005925~focal adhesion	3	1.435406699	0.348607939	812867, 799644, 806202	155	102	12782	2.425426945	1	0.846828031	99.63973735
GOTERM_CC_FAT	GO:0005924~cell-substrate adherens junction	3	1.435406699	0.366036713	812867, 799644, 806202	155	106	12782	2.3339014	1	0.855079828	99.74763776
GOTERM_CC_FAT	GO:0030055~cell-substrate junction	3	1.435406699	0.391837047	812867, 799644, 806202	155	112	12782	2.208870968	1	0.862182799	99.8537187
GOTERM_CC_FAT	GO:0005912~adherens junction	3	1.435406699	0.564102733	812867, 799644, 806202	155	155	12782	1.596087409	1	0.945912169	99.99815161
GOTERM_CC_FAT	GO:0030054~cell junction	7	3.349282297	0.597305581	782253, 812867, 799644, 807430, 806202, 814144, 792672	155	518	12782	1.114385353	1	0.951959657	99.99934661
Annotation Cluster 73	Enrichment Score: 0.4109835454179708
Category	Term	Count	%	PValue	Genes	List Total	Pop Hits	Pop Total	Fold Enrichment	Bonferroni	Benjamini	FDR
GOTERM_MF_FAT	GO:0017016~Ras GTPase binding	3	1.435406699	0.345236328	786593, 817114, 786028	175	91	12983	2.44577708	1	0.973379012	99.73416568
GOTERM_MF_FAT	GO:0031267~small GTPase binding	3	1.435406699	0.393350559	786593, 817114, 786028	175	101	12983	2.203620934	1	0.979263088	99.90870375
GOTERM_MF_FAT	GO:0051020~GTPase binding	3	1.435406699	0.430678412	786593, 817114, 786028	175	109	12983	2.041887287	1	0.985145623	99.96248155
Annotation Cluster 74	Enrichment Score: 0.37887273074654887
Category	Term	Count	%	PValue	Genes	List Total	Pop Hits	Pop Total	Fold Enrichment	Bonferroni	Benjamini	FDR
GOTERM_BP_FAT	GO:0043009~chordate embryonic development	6	2.870813397	0.373651467	793860, 780966, 794115, 826072, 824280, 805871	165	331	13528	1.486185114	1	0.981820394	99.95789853
GOTERM_BP_FAT	GO:0009792~embryonic development ending in birth or egg hatching	6	2.870813397	0.380889112	793860, 780966, 794115, 826072, 824280, 805871	165	334	13528	1.472836146	1	0.982761391	99.96529149
GOTERM_BP_FAT	GO:0048598~embryonic morphogenesis	5	2.392344498	0.512999047	780966, 794115, 816505, 826072, 811237	165	307	13528	1.335307472	1	0.993676279	99.9993564
Annotation Cluster 75	Enrichment Score: 0.36823513432677835
Category	Term	Count	%	PValue	Genes	List Total	Pop Hits	Pop Total	Fold Enrichment	Bonferroni	Benjamini	FDR
INTERPRO	IPR018029:C2 membrane targeting protein	3	1.435406699	0.338946456	806601, 792672, 786028	190	106	16659	2.481479643	1	0.999295759	99.73821499
INTERPRO	IPR000008:C2 calcium-dependent membrane targeting	3	1.435406699	0.461959188	806601, 792672, 786028	190	137	16659	1.91997695	1	0.999732179	99.98640033
SMART	SM00239:C2	3	1.435406699	0.501833778	806601, 792672, 786028	112	137	9079	1.775091241	1	0.999253779	99.96797803
Annotation Cluster 76	Enrichment Score: 0.346045116027016
Category	Term	Count	%	PValue	Genes	List Total	Pop Hits	Pop Total	Fold Enrichment	Bonferroni	Benjamini	FDR
GOTERM_BP_FAT	GO:0032989~cellular component morphogenesis	9	4.306220096	0.110116887	783113, 776972, 794115, 778573, 811237, 800291, 786456, 788149, 821312	165	397	13528	1.858667277	1	0.866028376	85.60483341
GOTERM_BP_FAT	GO:0030030~cell projection organization	7	3.349282297	0.288585741	812867, 799644, 820056, 811237, 786456, 777632, 788149	165	368	13528	1.559552042	1	0.96442149	99.65073038
GOTERM_BP_FAT	GO:0000902~cell morphogenesis	6	2.870813397	0.433764097	776972, 794115, 811237, 800291, 786456, 788149	165	356	13528	1.381818182	1	0.989010731	99.99212423
GOTERM_BP_FAT	GO:0000904~cell morphogenesis involved in differentiation	4	1.913875598	0.570633333	811237, 800291, 786456, 788149	165	244	13528	1.344063587	1	0.996509399	99.9999206
GOTERM_BP_FAT	GO:0048666~neuron development	5	2.392344498	0.591611073	812867, 811237, 786456, 825071, 788149	165	339	13528	1.209260749	1	0.997006427	99.99996546
GOTERM_BP_FAT	GO:0030182~neuron differentiation	6	2.870813397	0.616931461	783248, 812867, 811237, 786456, 825071, 788149	165	438	13528	1.123121627	1	0.997686509	99.99998807
GOTERM_BP_FAT	GO:0048667~cell morphogenesis involved in neuron differentiation	3	1.435406699	0.723818174	811237, 786456, 788149	165	209	13528	1.176859504	1	0.999290512	99.99999995
GOTERM_BP_FAT	GO:0031175~neuron projection development	3	1.435406699	0.820345585	812867, 786456, 788149	165	256	13528	0.960795455	1	0.999864206	100
Annotation Cluster 77	Enrichment Score: 0.33617897397412927
Category	Term	Count	%	PValue	Genes	List Total	Pop Hits	Pop Total	Fold Enrichment	Bonferroni	Benjamini	FDR
GOTERM_BP_FAT	GO:0001568~blood vessel development	5	2.392344498	0.345940849	782253, 812867, 820056, 794483, 824280	165	245	13528	1.673222016	1	0.978869556	99.91357151
GOTERM_BP_FAT	GO:0001944~vasculature development	5	2.392344498	0.362487578	782253, 812867, 820056, 794483, 824280	165	251	13528	1.633224677	1	0.981117916	99.94353623
GOTERM_BP_FAT	GO:0048514~blood vessel morphogenesis	4	1.913875598	0.473625177	782253, 820056, 794483, 824280	165	211	13528	1.554272584	1	0.991850953	99.99765798
GOTERM_BP_FAT	GO:0001525~angiogenesis	3	1.435406699	0.535035968	782253, 820056, 794483	165	148	13528	1.661916462	1	0.99483433	99.99970181
GOTERM_BP_FAT	GO:0019953~sexual reproduction	6	2.870813397	0.656133777	782253, 791405, 794483, 824280, 777568, 811716	165	458	13528	1.074077015	1	0.998542996	99.99999802
Annotation Cluster 78	Enrichment Score: 0.32605395647187724
Category	Term	Count	%	PValue	Genes	List Total	Pop Hits	Pop Total	Fold Enrichment	Bonferroni	Benjamini	FDR
GOTERM_BP_FAT	GO:0016192~vesicle-mediated transport	9	4.306220096	0.39859371	783248, 820056, 783108, 811237, 786593, 814859, 792672, 826073, 786028	165	576	13528	1.281060606	1	0.985513619	99.97856659
GOTERM_BP_FAT	GO:0016044~membrane organization	6	2.870813397	0.492636135	783248, 804512, 820056, 783108, 811237, 826073	165	381	13528	1.291147697	1	0.992478279	99.99872892
GOTERM_BP_FAT	GO:0006897~endocytosis	4	1.913875598	0.502763492	820056, 783108, 811237, 826073	165	220	13528	1.490688705	1	0.993176018	99.99909073
GOTERM_BP_FAT	GO:0010324~membrane invagination	4	1.913875598	0.502763492	820056, 783108, 811237, 826073	165	220	13528	1.490688705	1	0.993176018	99.99909073
Annotation Cluster 79	Enrichment Score: 0.31227405023567384
Category	Term	Count	%	PValue	Genes	List Total	Pop Hits	Pop Total	Fold Enrichment	Bonferroni	Benjamini	FDR
GOTERM_BP_FAT	GO:0032268~regulation of cellular protein metabolic process	9	4.306220096	0.217878553	772788, 817762, 794483, 777568, 821110, 798933, 814881, 809622, 787908	165	474	13528	1.556731876	1	0.938621638	98.31401013
GOTERM_BP_FAT	GO:0031399~regulation of protein modification process	4	1.913875598	0.697849899	817762, 777568, 821110, 798933	165	295	13528	1.111700051	1	0.999044889	99.99999977
GOTERM_BP_FAT	GO:0043085~positive regulation of catalytic activity	6	2.870813397	0.76067886	825567, 817762, 794483, 821110, 798933, 826073	165	520	13528	0.946013986	1	0.999599569	100
Annotation Cluster 80	Enrichment Score: 0.30067104412894097
Category	Term	Count	%	PValue	Genes	List Total	Pop Hits	Pop Total	Fold Enrichment	Bonferroni	Benjamini	FDR
GOTERM_BP_FAT	GO:0019226~transmission of nerve impulse	6	2.870813397	0.419404509	799644, 807430, 786227, 777568, 792672, 809622	165	350	13528	1.405506494	1	0.988078242	99.98806036
GOTERM_CC_FAT	GO:0045202~synapse	6	2.870813397	0.426178117	807430, 811237, 811158, 777568, 792672, 786028	155	355	12782	1.39376647	1	0.883433896	99.9317869
GOTERM_BP_FAT	GO:0007267~cell-cell signaling	9	4.306220096	0.443129888	799644, 807430, 786227, 811158, 777568, 792672, 780397, 787848, 784089	165	600	13528	1.229818182	1	0.989399864	99.99403034
GOTERM_BP_FAT	GO:0007268~synaptic transmission	5	2.392344498	0.489688735	799644, 807430, 786227, 777568, 792672	165	298	13528	1.37563555	1	0.99251823	99.99860052
SP_PIR_KEYWORDS	cell junction	4	1.913875598	0.809038859	799644, 807430, 814144, 792672	209	399	19235	0.922641532	1	0.996264362	99.99999999
Annotation Cluster 81	Enrichment Score: 0.2999871103664547
Category	Term	Count	%	PValue	Genes	List Total	Pop Hits	Pop Total	Fold Enrichment	Bonferroni	Benjamini	FDR
GOTERM_MF_FAT	GO:0046983~protein dimerization activity	10	4.784688995	0.303034059	782253, 791501, 799644, 814144, 826072, 811237, 789625, 786593, 824280, 788149	175	542	12983	1.368792831	1	0.960269015	99.36251012
GOTERM_MF_FAT	GO:0042802~identical protein binding	9	4.306220096	0.630802307	782253, 791501, 814144, 789625, 786593, 798933, 822331, 788149, 821312	175	640	12983	1.043276786	1	0.997784741	99.99991285
GOTERM_MF_FAT	GO:0042803~protein homodimerization activity	5	2.392344498	0.658648873	782253, 791501, 814144, 786593, 788149	175	334	12983	1.110607357	1	0.998491261	99.99997094
Annotation Cluster 82	Enrichment Score: 0.2906905920412646
Category	Term	Count	%	PValue	Genes	List Total	Pop Hits	Pop Total	Fold Enrichment	Bonferroni	Benjamini	FDR
GOTERM_BP_FAT	GO:0015698~inorganic anion transport	3	1.435406699	0.311430104	820487, 821400, 810578	165	93	13528	2.644770283	1	0.969011141	99.79692111
GOTERM_BP_FAT	GO:0006820~anion transport	3	1.435406699	0.519665832	820487, 821400, 810578	165	143	13528	1.720025429	1	0.993978683	99.99948813
GOTERM_BP_FAT	GO:0006811~ion transport	8	3.827751196	0.829551724	811464, 820487, 791405, 787551, 814859, 821400, 810578, 819760	165	768	13528	0.854040404	1	0.999886412	100
Annotation Cluster 83	Enrichment Score: 0.2898680867268524
Category	Term	Count	%	PValue	Genes	List Total	Pop Hits	Pop Total	Fold Enrichment	Bonferroni	Benjamini	FDR
SP_PIR_KEYWORDS	gpi-anchor	3	1.435406699	0.396250386	781905, 779435, 803836	209	126	19235	2.191273639	1	0.910325992	99.90439352
UP_SEQ_FEATURE	propeptide:Removed in mature form	4	1.913875598	0.456286281	781905, 779435, 803836, 812178	209	229	19113	1.597375734	1	0.999999147	99.99365922
GOTERM_CC_FAT	GO:0031225~anchored to membrane	3	1.435406699	0.746773039	781905, 779435, 803836	155	220	12782	1.124516129	1	0.982222985	99.99999852
Annotation Cluster 84	Enrichment Score: 0.28531685645415805
Category	Term	Count	%	PValue	Genes	List Total	Pop Hits	Pop Total	Fold Enrichment	Bonferroni	Benjamini	FDR
GOTERM_BP_FAT	GO:0007626~locomotory behavior	5	2.392344498	0.425582134	825567, 803055, 817064, 783108, 825071	165	274	13528	1.496129175	1	0.988803157	99.99000444
GOTERM_BP_FAT	GO:0007610~behavior	7	3.349282297	0.505325269	825567, 803055, 817064, 783108, 777568, 773459, 825071	165	469	13528	1.223699683	1	0.993264556	99.99916551
GOTERM_BP_FAT	GO:0042330~taxis	3	1.435406699	0.579547564	825567, 817064, 783108	165	160	13528	1.537272727	1	0.996725046	99.99994397
GOTERM_BP_FAT	GO:0006935~chemotaxis	3	1.435406699	0.579547564	825567, 817064, 783108	165	160	13528	1.537272727	1	0.996725046	99.99994397
Annotation Cluster 85	Enrichment Score: 0.2752407101144328
Category	Term	Count	%	PValue	Genes	List Total	Pop Hits	Pop Total	Fold Enrichment	Bonferroni	Benjamini	FDR
SP_PIR_KEYWORDS	dna repair	4	1.913875598	0.341295497	815263, 817762, 787687, 813253	209	191	19235	1.927402991	1	0.892101177	99.6824674
SP_PIR_KEYWORDS	DNA damage	4	1.913875598	0.382444608	815263, 817762, 787687, 813253	209	205	19235	1.79577547	1	0.909000921	99.86944867
GOTERM_BP_FAT	GO:0006259~DNA metabolic process	8	3.827751196	0.415738929	815263, 817762, 787687, 813733, 792736, 814927, 805019, 813253	165	506	13528	1.296251048	1	0.988040493	99.98674431
SP_PIR_KEYWORDS	ubl conjugation pathway	7	3.349282297	0.472847335	815263, 817762, 804512, 793083, 821110, 801316, 813253	209	509	19235	1.265686542	1	0.941502173	99.98525521
GOTERM_BP_FAT	GO:0006281~DNA repair	4	1.913875598	0.673026308	815263, 817762, 787687, 813253	165	284	13528	1.154758856	1	0.998670965	99.99999914
GOTERM_BP_FAT	GO:0033554~cellular response to stress	6	2.870813397	0.82155916	813997, 815263, 817762, 787687, 822804, 813253	165	566	13528	0.869129457	1	0.999864793	100
GOTERM_BP_FAT	GO:0006974~response to DNA damage stimulus	4	1.913875598	0.834455936	815263, 817762, 787687, 813253	165	373	13528	0.879226582	1	0.999899091	100
Annotation Cluster 86	Enrichment Score: 0.2561249581480043
Category	Term	Count	%	PValue	Genes	List Total	Pop Hits	Pop Total	Fold Enrichment	Bonferroni	Benjamini	FDR
GOTERM_BP_FAT	GO:0048878~chemical homeostasis	10	4.784688995	0.169769165	783108, 801730, 824280, 810578, 798933, 809622, 780397, 796848, 822811, 816629	165	512	13528	1.601325758	1	0.911534346	95.45464364
GOTERM_BP_FAT	GO:0019725~cellular homeostasis	7	3.349282297	0.499051745	813997, 816505, 786829, 810578, 809622, 780397, 816629	165	466	13528	1.231577578	1	0.99297187	99.99897115
GOTERM_BP_FAT	GO:0006873~cellular ion homeostasis	4	1.913875598	0.835797512	810578, 809622, 780397, 816629	165	374	13528	0.876875709	1	0.999900114	100
GOTERM_BP_FAT	GO:0055082~cellular chemical homeostasis	4	1.913875598	0.843653303	810578, 809622, 780397, 816629	165	380	13528	0.863030303	1	0.99991967	100
GOTERM_BP_FAT	GO:0050801~ion homeostasis	4	1.913875598	0.877214359	810578, 809622, 780397, 816629	165	409	13528	0.801837445	1	0.999974719	100
Annotation Cluster 87	Enrichment Score: 0.25449063863064386
Category	Term	Count	%	PValue	Genes	List Total	Pop Hits	Pop Total	Fold Enrichment	Bonferroni	Benjamini	FDR
GOTERM_BP_FAT	GO:0051270~regulation of cell motion	4	1.913875598	0.41564023	782253, 806202, 792731, 786456	165	193	13528	1.699230648	1	0.988313069	99.98670706
GOTERM_BP_FAT	GO:0030334~regulation of cell migration	3	1.435406699	0.61045832	806202, 792731, 786456	165	169	13528	1.455406132	1	0.997492023	99.99998424
GOTERM_BP_FAT	GO:0040012~regulation of locomotion	3	1.435406699	0.679445287	806202, 792731, 786456	165	192	13528	1.281060606	1	0.998786486	99.99999938
Annotation Cluster 88	Enrichment Score: 0.25141018921607255
Category	Term	Count	%	PValue	Genes	List Total	Pop Hits	Pop Total	Fold Enrichment	Bonferroni	Benjamini	FDR
INTERPRO	IPR001841:Zinc finger, RING-type	5	2.392344498	0.43157807	786472, 807430, 787128, 783293, 786028	190	296	16659	1.4810633	1	0.999713478	99.97006485
SMART	SM00184:RING	5	2.392344498	0.491742053	786472, 807430, 787128, 783293, 786028	112	296	9079	1.369298986	1	0.999513854	99.95963313
INTERPRO	IPR017907:Zinc finger, RING-type, conserved site	3	1.435406699	0.829798631	786472, 807430, 783293	190	280	16659	0.939417293	1	0.999999961	100
Annotation Cluster 89	Enrichment Score: 0.2439295685816327
Category	Term	Count	%	PValue	Genes	List Total	Pop Hits	Pop Total	Fold Enrichment	Bonferroni	Benjamini	FDR
GOTERM_BP_FAT	GO:0043413~biopolymer glycosylation	3	1.435406699	0.461296537	782253, 805021, 784026	165	128	13528	1.921590909	1	0.991181921	99.99655936
GOTERM_BP_FAT	GO:0070085~glycosylation	3	1.435406699	0.461296537	782253, 805021, 784026	165	128	13528	1.921590909	1	0.991181921	99.99655936
GOTERM_BP_FAT	GO:0006486~protein amino acid glycosylation	3	1.435406699	0.461296537	782253, 805021, 784026	165	128	13528	1.921590909	1	0.991181921	99.99655936
SP_PIR_KEYWORDS	Signal-anchor	6	2.870813397	0.483468862	782253, 820487, 774121, 814144, 805021, 784026	209	421	19235	1.311641228	1	0.942736664	99.98886126
GOTERM_BP_FAT	GO:0009101~glycoprotein biosynthetic process	3	1.435406699	0.570920203	782253, 805021, 784026	165	158	13528	1.556731876	1	0.996436417	99.99992148
SP_PIR_KEYWORDS	glycosyltransferase	3	1.435406699	0.675695731	782253, 774121, 784026	209	214	19235	1.290189152	1	0.988389659	99.99998174
GOTERM_BP_FAT	GO:0009100~glycoprotein metabolic process	3	1.435406699	0.706205816	782253, 805021, 784026	165	202	13528	1.217641764	1	0.999119326	99.99999985
UP_SEQ_FEATURE	topological domain:Lumenal	4	1.913875598	0.864960915	782253, 774121, 805021, 784026	209	444	19113	0.823871719	1	1	100
Annotation Cluster 90	Enrichment Score: 0.24337917092291997
Category	Term	Count	%	PValue	Genes	List Total	Pop Hits	Pop Total	Fold Enrichment	Bonferroni	Benjamini	FDR
GOTERM_BP_FAT	GO:0051051~negative regulation of transport	3	1.435406699	0.489053268	786593, 798933, 796848	165	135	13528	1.821952862	1	0.992627994	99.99857128
GOTERM_BP_FAT	GO:0044092~negative regulation of molecular function	5	2.392344498	0.579813649	785023, 786593, 821110, 798933, 796848	165	334	13528	1.227363455	1	0.996655772	99.99994456
GOTERM_BP_FAT	GO:0043086~negative regulation of catalytic activity	4	1.913875598	0.656474539	786593, 821110, 798933, 796848	165	277	13528	1.183940488	1	0.998512806	99.99999805
Annotation Cluster 91	Enrichment Score: 0.22377977147995212
Category	Term	Count	%	PValue	Genes	List Total	Pop Hits	Pop Total	Fold Enrichment	Bonferroni	Benjamini	FDR
SP_PIR_KEYWORDS	mitosis	4	1.913875598	0.317495336	807411, 779967, 794151, 821312	209	183	19235	2.011661045	1	0.884977551	99.48216997
GOTERM_BP_FAT	GO:0000280~nuclear division	4	1.913875598	0.502763492	807411, 779967, 804512, 794151	165	220	13528	1.490688705	1	0.993176018	99.99909073
GOTERM_BP_FAT	GO:0007067~mitosis	4	1.913875598	0.502763492	807411, 779967, 804512, 794151	165	220	13528	1.490688705	1	0.993176018	99.99909073
GOTERM_BP_FAT	GO:0000087~M phase of mitotic cell cycle	4	1.913875598	0.513925698	807411, 779967, 804512, 794151	165	224	13528	1.464069264	1	0.99361068	99.99937645
GOTERM_BP_FAT	GO:0048285~organelle fission	4	1.913875598	0.528094655	807411, 779967, 804512, 794151	165	229	13528	1.432102686	1	0.994414736	99.99961857
GOTERM_CC_FAT	GO:0005819~spindle	3	1.435406699	0.531358074	807411, 779967, 794151	155	147	12782	1.682949309	1	0.93508288	99.99521724
GOTERM_BP_FAT	GO:0000278~mitotic cell cycle	5	2.392344498	0.660273688	807411, 779967, 804512, 794151, 821110	165	370	13528	1.107944308	1	0.998455988	99.99999838
GOTERM_BP_FAT	GO:0007049~cell cycle	9	4.306220096	0.730736868	807411, 779967, 817578, 804512, 794151, 813733, 821110, 788149, 813253	165	776	13528	0.950890347	1	0.999350143	99.99999997
GOTERM_BP_FAT	GO:0000279~M phase	4	1.913875598	0.765576708	807411, 779967, 804512, 794151	165	329	13528	0.996813116	1	0.999621232	100
GOTERM_BP_FAT	GO:0022403~cell cycle phase	4	1.913875598	0.882312954	807411, 779967, 804512, 794151	165	414	13528	0.792153418	1	0.999977263	100
GOTERM_BP_FAT	GO:0022402~cell cycle process	5	2.392344498	0.91592925	807411, 779967, 804512, 794151, 821110	165	565	13528	0.725556449	1	0.999993928	100
Annotation Cluster 92	Enrichment Score: 0.2059970015042836
Category	Term	Count	%	PValue	Genes	List Total	Pop Hits	Pop Total	Fold Enrichment	Bonferroni	Benjamini	FDR
GOTERM_CC_FAT	GO:0031974~membrane-enclosed lumen	25	11.96172249	0.387207448	787128, 781966, 793083, 793860, 784769, 815263, 794115, 817064, 813733, 824280, 804223, 798933, 825071, 806207, 788845, 811643, 794151, 794483, 799732, 816489, 792456, 810743, 813780, 800291, 787908	155	1856	12782	1.110782814	1	0.86209299	99.83840893
GOTERM_CC_FAT	GO:0043233~organelle lumen	24	11.48325359	0.436723407	788845, 811643, 794483, 794151, 787128, 781966, 816489, 799732, 792456, 793083, 810743, 793860, 784769, 815263, 813780, 794115, 817064, 813733, 800291, 824280, 804223, 798933, 806207, 787908	155	1820	12782	1.087444169	1	0.888009455	99.94652658
GOTERM_CC_FAT	GO:0005730~nucleolus	8	3.827751196	0.743054603	793860, 794483, 804223, 781966, 792456, 799732, 793083, 806207	155	698	12782	0.945152047	1	0.982250158	99.99999821
GOTERM_CC_FAT	GO:0031981~nuclear lumen	15	7.177033493	0.845536188	794151, 794483, 787128, 781966, 799732, 792456, 793083, 810743, 793860, 815263, 813780, 794115, 813733, 804223, 806207	155	1450	12782	0.853081201	1	0.995310271	100
GOTERM_CC_FAT	GO:0070013~intracellular organelle lumen	18	8.612440191	0.878439573	794151, 794483, 787128, 781966, 799732, 792456, 793083, 810743, 793860, 784769, 815263, 813780, 794115, 813733, 824280, 804223, 798933, 806207	155	1779	12782	0.83437959	1	0.997485681	100
Annotation Cluster 93	Enrichment Score: 0.18704908667461026
Category	Term	Count	%	PValue	Genes	List Total	Pop Hits	Pop Total	Fold Enrichment	Bonferroni	Benjamini	FDR
SP_PIR_KEYWORDS	Sodium transport	3	1.435406699	0.357690074	791405, 810578, 819760	209	116	19235	2.380176539	1	0.902436792	99.77562915
SP_PIR_KEYWORDS	Sodium	3	1.435406699	0.357690074	791405, 810578, 819760	209	116	19235	2.380176539	1	0.902436792	99.77562915
GOTERM_MF_FAT	GO:0031402~sodium ion binding	3	1.435406699	0.466766098	791405, 810578, 819760	175	117	12983	1.902271062	1	0.98838865	99.98500323
GOTERM_BP_FAT	GO:0006814~sodium ion transport	3	1.435406699	0.469316487	791405, 810578, 819760	165	130	13528	1.892027972	1	0.991541776	99.99731829
GOTERM_BP_FAT	GO:0015672~monovalent inorganic cation transport	4	1.913875598	0.745124023	791405, 814859, 810578, 819760	165	318	13528	1.031294073	1	0.999479779	99.99999999
SP_PIR_KEYWORDS	ion transport	6	2.870813397	0.752750092	811464, 791405, 787551, 814859, 810578, 819760	209	578	19235	0.955364977	1	0.993535568	99.99999957
GOTERM_MF_FAT	GO:0031420~alkali metal ion binding	3	1.435406699	0.813607242	791405, 810578, 819760	175	228	12983	0.976165414	1	0.999856873	99.99999999
GOTERM_BP_FAT	GO:0006811~ion transport	8	3.827751196	0.829551724	811464, 820487, 791405, 787551, 814859, 821400, 810578, 819760	165	768	13528	0.854040404	1	0.999886412	100
SP_PIR_KEYWORDS	transport	15	7.177033493	0.87305427	783248, 811464, 787551, 803055, 807434, 778891, 814859, 774911, 810578, 819760, 796848, 791405, 816505, 824280, 798933	209	1670	19235	0.826648139	1	0.998997244	100
GOTERM_BP_FAT	GO:0006812~cation transport	4	1.913875598	0.966388586	791405, 814859, 810578, 819760	165	553	13528	0.593040715	1	0.999999887	100
GOTERM_BP_FAT	GO:0030001~metal ion transport	3	1.435406699	0.978476639	791405, 810578, 819760	165	465	13528	0.528954057	1	0.999999984	100
Annotation Cluster 94	Enrichment Score: 0.18107086917883472
Category	Term	Count	%	PValue	Genes	List Total	Pop Hits	Pop Total	Fold Enrichment	Bonferroni	Benjamini	FDR
UP_SEQ_FEATURE	repeat:5	3	1.435406699	0.511957944	798933, 789112, 774688	209	157	19113	1.747447658	1	0.999999726	99.99885724
UP_SEQ_FEATURE	repeat:1	3	1.435406699	0.74474434	798933, 789112, 774688	209	243	19113	1.129009392	1	0.999999996	99.99999996
UP_SEQ_FEATURE	repeat:2	3	1.435406699	0.750837396	798933, 789112, 774688	209	246	19113	1.115240985	1	0.999999996	99.99999997
Annotation Cluster 95	Enrichment Score: 0.1616942887589929
Category	Term	Count	%	PValue	Genes	List Total	Pop Hits	Pop Total	Fold Enrichment	Bonferroni	Benjamini	FDR
UP_SEQ_FEATURE	repeat:ANK 4	3	1.435406699	0.516057385	788506, 793013, 785032	209	158	19113	1.736387863	1	0.999999688	99.99900036
UP_SEQ_FEATURE	repeat:ANK 3	3	1.435406699	0.62626152	788506, 793013, 785032	209	194	19113	1.414171558	1	0.9999999	99.99998342
UP_SEQ_FEATURE	repeat:ANK 1	3	1.435406699	0.719090551	788506, 793013, 785032	209	231	19113	1.187659231	1	0.999999996	99.99999982
UP_SEQ_FEATURE	repeat:ANK 2	3	1.435406699	0.721308177	788506, 793013, 785032	209	232	19113	1.18254001	1	0.999999995	99.99999984
SP_PIR_KEYWORDS	ank repeat	3	1.435406699	0.7353092	788506, 793013, 785032	209	240	19235	1.15041866	1	0.992851397	99.99999889
INTERPRO	IPR002110:Ankyrin	3	1.435406699	0.755334903	788506, 793013, 785032	190	238	16659	1.105196816	1	0.999999896	99.99999983
SMART	SM00248:ANK	3	1.435406699	0.792815738	788506, 793013, 785032	112	238	9079	1.021796218	1	0.999999119	99.99999872
Annotation Cluster 96	Enrichment Score: 0.15380585880067352
Category	Term	Count	%	PValue	Genes	List Total	Pop Hits	Pop Total	Fold Enrichment	Bonferroni	Benjamini	FDR
SP_PIR_KEYWORDS	metal-binding	36	17.22488038	0.318236042	798287, 807430, 787128, 827029, 822804, 796917, 788149, 776972, 779435, 783039, 804223, 784397, 822193, 792672, 822331, 773459, 786028, 813370, 791501, 785023, 821110, 797441, 821573, 822697, 825567, 786472, 782253, 813780, 781244, 815550, 775913, 775735, 783293, 826073, 792956, 823919	209	2972	19235	1.114806777	1	0.881863601	99.48985999
SP_PIR_KEYWORDS	zinc	24	11.48325359	0.591270368	798287, 813370, 807430, 785023, 787128, 821110, 796917, 821573, 822697, 786472, 813780, 779435, 815550, 775913, 784397, 804223, 822193, 775735, 792672, 783293, 786028, 773459, 792956, 823919	209	2189	19235	1.009046975	1	0.973167276	99.99955732
SP_PIR_KEYWORDS	zinc-finger	18	8.612440191	0.685446554	813370, 798287, 807430, 785023, 787128, 796917, 821573, 822697, 786472, 813780, 775913, 804223, 822193, 792672, 783293, 786028, 792956, 823919	209	1718	19235	0.964262439	1	0.989197427	99.99998801
GOTERM_MF_FAT	GO:0043169~cation binding	53	25.35885167	0.767878789	811464, 807430, 807434, 823870, 827029, 822804, 819760, 796917, 788149, 776398, 776972, 783039, 792672, 822331, 786028, 813370, 791501, 794483, 785023, 816489, 821110, 821573, 822697, 813780, 791405, 774121, 775913, 823919, 798287, 786208, 787128, 781929, 779435, 818455, 784397, 804223, 822193, 773459, 784089, 788845, 804492, 826072, 783108, 810578, 826270, 825567, 786472, 782253, 781244, 775735,…	175	4179	12983	0.940893584	1	0.999731535	99.99999987
GOTERM_MF_FAT	GO:0046872~metal ion binding	52	24.88038278	0.791904277	811464, 807430, 807434, 823870, 827029, 822804, 819760, 796917, 788149, 776398, 776972, 783039, 792672, 822331, 786028, 813370, 791501, 794483, 785023, 816489, 821110, 821573, 822697, 813780, 791405, 774121, 775913, 823919, 798287, 787128, 781929, 779435, 818455, 784397, 804223, 822193, 773459, 784089, 788845, 826072, 804492, 783108, 810578, 826270, 825567, 786472, 782253, 781244, 775735, 826073,…	175	4140	12983	0.931837129	1	0.99983647	99.99999997
GOTERM_MF_FAT	GO:0043167~ion binding	53	25.35885167	0.806884252	811464, 807430, 807434, 823870, 827029, 822804, 819760, 796917, 788149, 776398, 776972, 783039, 792672, 822331, 786028, 813370, 791501, 794483, 785023, 816489, 821110, 821573, 822697, 813780, 791405, 774121, 775913, 823919, 798287, 786208, 787128, 781929, 779435, 818455, 784397, 804223, 822193, 773459, 784089, 788845, 804492, 826072, 783108, 810578, 826270, 825567, 786472, 782253, 781244, 775735,…	175	4241	12983	0.927138478	1	0.999845853	99.99999999
GOTERM_MF_FAT	GO:0008270~zinc ion binding	24	11.48325359	0.958742282	798287, 813370, 807430, 785023, 787128, 821110, 796917, 821573, 788149, 822697, 786472, 813780, 779435, 775913, 784397, 804223, 822193, 775735, 792672, 783293, 786028, 773459, 792956, 823919	175	2311	12983	0.770456821	1	0.999998976	100
GOTERM_MF_FAT	GO:0046914~transition metal ion binding	29	13.87559809	0.969539647	798287, 807430, 787128, 822804, 796917, 788149, 779435, 784397, 804223, 822193, 792672, 786028, 773459, 813370, 794483, 785023, 821110, 821573, 822697, 786472, 782253, 813780, 774121, 781244, 775913, 775735, 783293, 792956, 823919	175	2785	12983	0.772520133	1	0.999999624	100
Annotation Cluster 97	Enrichment Score: 0.1533325649965538
Category	Term	Count	%	PValue	Genes	List Total	Pop Hits	Pop Total	Fold Enrichment	Bonferroni	Benjamini	FDR
GOTERM_BP_FAT	GO:0045184~establishment of protein localization	10	4.784688995	0.59195247	783248, 814054, 799644, 793623, 778891, 786593, 824280, 814859, 801316, 786028	165	769	13528	1.066162273	1	0.996947036	99.99996593
GOTERM_BP_FAT	GO:0008104~protein localization	11	5.263157895	0.632941005	783248, 814054, 799644, 793623, 778891, 786593, 824280, 807232, 814859, 801316, 786028	165	882	13528	1.022524565	1	0.99813775	99.99999413
GOTERM_BP_FAT	GO:0046907~intracellular transport	8	3.827751196	0.689816516	783248, 814054, 799644, 820056, 811237, 786593, 814859, 786028	165	657	13528	0.998330335	1	0.998973131	99.99999964
GOTERM_BP_FAT	GO:0015031~protein transport	9	4.306220096	0.711909834	783248, 814054, 799644, 793623, 778891, 824280, 814859, 801316, 786028	165	762	13528	0.968360773	1	0.99916916	99.9999999
GOTERM_BP_FAT	GO:0034613~cellular protein localization	5	2.392344498	0.738533479	783248, 814054, 799644, 786593, 786028	165	411	13528	0.99741945	1	0.999433035	99.99999998
GOTERM_BP_FAT	GO:0070727~cellular macromolecule localization	5	2.392344498	0.743690328	783248, 814054, 799644, 786593, 786028	165	414	13528	0.990191773	1	0.999478144	99.99999998
GOTERM_BP_FAT	GO:0006886~intracellular protein transport	4	1.913875598	0.835797512	783248, 814054, 799644, 786028	165	374	13528	0.876875709	1	0.999900114	100
Annotation Cluster 98	Enrichment Score: 0.1511835086104466
Category	Term	Count	%	PValue	Genes	List Total	Pop Hits	Pop Total	Fold Enrichment	Bonferroni	Benjamini	FDR
SP_PIR_KEYWORDS	nucleotide-binding	21	10.04784689	0.366021756	807411, 813370, 787551, 817762, 793623, 778573, 786227, 787128, 789625, 800678, 794979, 777568, 803983, 816432, 806601, 776972, 787687, 811237, 814881, 821312, 812178	209	1686	19235	1.146324644	1	0.902640119	99.81257081
SP_PIR_KEYWORDS	atp-binding	16	7.655502392	0.466847069	813370, 817762, 778573, 786227, 789625, 787128, 800678, 794979, 777568, 803983, 816432, 806601, 776972, 787687, 811237, 821312	209	1326	19235	1.110509717	1	0.940548313	99.98276678
GOTERM_MF_FAT	GO:0000166~nucleotide binding	30	14.35406699	0.618244173	807411, 817762, 793623, 786227, 787128, 800678, 794979, 816432, 806601, 776972, 816505, 811237, 798816, 814881, 812178, 796130, 813370, 787551, 778573, 789625, 792456, 777568, 809622, 803983, 810743, 813780, 781244, 787687, 793755, 821312	175	2245	12983	0.991384028	1	0.99751306	99.99986078
UP_SEQ_FEATURE	nucleotide phosphate-binding region:ATP	10	4.784688995	0.725317361	813370, 776972, 787687, 778573, 811237, 787128, 789625, 800678, 794979, 803983	209	962	19113	0.950621214	1	0.999999993	99.99999987
GOTERM_MF_FAT	GO:0030554~adenyl nucleotide binding	19	9.090909091	0.800000074	813370, 787551, 817762, 778573, 786227, 787128, 789625, 800678, 794979, 777568, 809622, 803983, 816432, 806601, 776972, 816505, 787687, 811237, 821312	175	1577	12983	0.89383821	1	0.999852211	99.99999998
GOTERM_MF_FAT	GO:0032559~adenyl ribonucleotide binding	18	8.612440191	0.800544202	813370, 787551, 817762, 778573, 786227, 787128, 789625, 800678, 794979, 777568, 809622, 803983, 816432, 806601, 776972, 787687, 811237, 821312	175	1497	12983	0.892046951	1	0.999836452	99.99999998
GOTERM_MF_FAT	GO:0032553~ribonucleotide binding	22	10.52631579	0.814601631	807411, 813370, 787551, 817762, 793623, 778573, 786227, 787128, 789625, 800678, 794979, 777568, 809622, 803983, 816432, 806601, 776972, 787687, 811237, 814881, 821312, 812178	175	1836	12983	0.88896981	1	0.999844297	99.99999999
GOTERM_MF_FAT	GO:0032555~purine ribonucleotide binding	22	10.52631579	0.814601631	807411, 813370, 787551, 817762, 793623, 778573, 786227, 787128, 789625, 800678, 794979, 777568, 809622, 803983, 816432, 806601, 776972, 787687, 811237, 814881, 821312, 812178	175	1836	12983	0.88896981	1	0.999844297	99.99999999
GOTERM_MF_FAT	GO:0017076~purine nucleotide binding	23	11.00478469	0.81606599	807411, 813370, 787551, 817762, 793623, 778573, 786227, 787128, 789625, 800678, 794979, 777568, 809622, 803983, 816432, 806601, 776972, 816505, 787687, 811237, 814881, 821312, 812178	175	1918	12983	0.889643974	1	0.999833198	99.99999999
GOTERM_MF_FAT	GO:0001883~purine nucleoside binding	19	9.090909091	0.819823391	813370, 787551, 817762, 778573, 786227, 787128, 789625, 800678, 794979, 777568, 809622, 803983, 816432, 806601, 776972, 816505, 787687, 811237, 821312	175	1601	12983	0.880439011	1	0.999832753	100
GOTERM_MF_FAT	GO:0001882~nucleoside binding	19	9.090909091	0.828429226	813370, 787551, 817762, 778573, 786227, 787128, 789625, 800678, 794979, 777568, 809622, 803983, 816432, 806601, 776972, 816505, 787687, 811237, 821312	175	1612	12983	0.874431053	1	0.999838151	100
GOTERM_MF_FAT	GO:0005524~ATP binding	17	8.133971292	0.849887351	813370, 817762, 778573, 786227, 787128, 789625, 800678, 794979, 777568, 809622, 803983, 816432, 806601, 776972, 787687, 811237, 821312	175	1477	12983	0.853896895	1	0.999906604	100
Annotation Cluster 99	Enrichment Score: 0.14704923854421764
Category	Term	Count	%	PValue	Genes	List Total	Pop Hits	Pop Total	Fold Enrichment	Bonferroni	Benjamini	FDR
UP_SEQ_FEATURE	nucleotide phosphate-binding region:GTP	4	1.913875598	0.6255852	807411, 793623, 814881, 812178	209	295	19113	1.239996756	1	0.999999921	99.99998294
SP_PIR_KEYWORDS	gtp-binding	4	1.913875598	0.693633303	807411, 793623, 814881, 812178	209	329	19235	1.118948241	1	0.989770321	99.99999166
GOTERM_MF_FAT	GO:0005525~GTP binding	5	2.392344498	0.738896924	807411, 793623, 814881, 809622, 812178	175	372	12983	0.997158218	1	0.999623423	99.99999932
GOTERM_MF_FAT	GO:0032561~guanyl ribonucleotide binding	5	2.392344498	0.757489773	807411, 793623, 814881, 809622, 812178	175	382	12983	0.9710546	1	0.999692508	99.99999976
GOTERM_MF_FAT	GO:0019001~guanyl nucleotide binding	5	2.392344498	0.757489773	807411, 793623, 814881, 809622, 812178	175	382	12983	0.9710546	1	0.999692508	99.99999976
Annotation Cluster 100	Enrichment Score: 0.14309823526052068
Category	Term	Count	%	PValue	Genes	List Total	Pop Hits	Pop Total	Fold Enrichment	Bonferroni	Benjamini	FDR
GOTERM_CC_FAT	GO:0031965~nuclear membrane	3	1.435406699	0.219619245	814054, 803055, 790788	155	73	12782	3.388952718	1	0.748258284	96.14089144
GOTERM_CC_FAT	GO:0005635~nuclear envelope	4	1.913875598	0.450131929	814054, 803055, 790788, 788149	155	205	12782	1.609063729	1	0.894506516	99.96102332
GOTERM_CC_FAT	GO:0031967~organelle envelope	8	3.827751196	0.623971408	814054, 803055, 807434, 814859, 777568, 790788, 825071, 788149	155	620	12782	1.064058273	1	0.960207418	99.99973415
GOTERM_CC_FAT	GO:0031975~envelope	8	3.827751196	0.627367178	814054, 803055, 807434, 814859, 777568, 790788, 825071, 788149	155	622	12782	1.060636863	1	0.959816343	99.999764
GOTERM_CC_FAT	GO:0005740~mitochondrial envelope	4	1.913875598	0.884949354	807434, 814859, 777568, 825071	155	419	12782	0.787250751	1	0.997705944	100
GOTERM_CC_FAT	GO:0012505~endomembrane system	7	3.349282297	0.915756457	814054, 803055, 824280, 826073, 790788, 825071, 788149	155	782	12782	0.738173418	1	0.998972815	100
GOTERM_CC_FAT	GO:0031090~organelle membrane	10	4.784688995	0.92007733	814054, 803055, 807708, 811237, 807434, 824280, 814859, 777568, 790788, 825071	155	1096	12782	0.752413468	1	0.999046075	100
GOTERM_CC_FAT	GO:0031966~mitochondrial membrane	3	1.435406699	0.953407005	807434, 814859, 777568	155	394	12782	0.627902407	1	0.999764575	100
GOTERM_CC_FAT	GO:0044429~mitochondrial part	4	1.913875598	0.976845416	807434, 814859, 777568, 825071	155	595	12782	0.554383302	1	0.999961142	100
SP_PIR_KEYWORDS	mitochondrion	4	1.913875598	0.994660213	807434, 814859, 814881, 825071	209	832	19235	0.442468715	1	0.999999877	100
GOTERM_CC_FAT	GO:0005739~mitochondrion	6	2.870813397	0.99751871	807434, 814859, 813022, 777568, 814881, 825071	155	1087	12782	0.455185922	1	0.999999849	100
Annotation Cluster 101	Enrichment Score: 0.13956342231099478
Category	Term	Count	%	PValue	Genes	List Total	Pop Hits	Pop Total	Fold Enrichment	Bonferroni	Benjamini	FDR
GOTERM_BP_FAT	GO:0006916~anti-apoptosis	4	1.913875598	0.468873522	794115, 803836, 789625, 818455	165	206	13528	1.591997646	1	0.991690896	99.99728086
GOTERM_BP_FAT	GO:0043066~negative regulation of apoptosis	5	2.392344498	0.625822025	780966, 794115, 803836, 789625, 818455	165	354	13528	1.158020887	1	0.997953036	99.99999193
GOTERM_BP_FAT	GO:0043069~negative regulation of programmed cell death	5	2.392344498	0.636818785	780966, 794115, 803836, 789625, 818455	165	359	13528	1.141892462	1	0.998211026	99.99999508
GOTERM_BP_FAT	GO:0060548~negative regulation of cell death	5	2.392344498	0.638993177	780966, 794115, 803836, 789625, 818455	165	360	13528	1.138720539	1	0.998230777	99.99999555
GOTERM_BP_FAT	GO:0042981~regulation of apoptosis	9	4.306220096	0.765876688	782253, 812867, 780966, 794115, 803836, 789625, 818455, 775687, 825071	165	804	13528	0.917774763	1	0.999612995	100
GOTERM_BP_FAT	GO:0043067~regulation of programmed cell death	9	4.306220096	0.775298544	782253, 812867, 780966, 794115, 803836, 789625, 818455, 775687, 825071	165	812	13528	0.908732647	1	0.99966211	100
GOTERM_BP_FAT	GO:0010941~regulation of cell death	9	4.306220096	0.778761104	782253, 812867, 780966, 794115, 803836, 789625, 818455, 775687, 825071	165	815	13528	0.905387619	1	0.999679999	100
GOTERM_BP_FAT	GO:0043065~positive regulation of apoptosis	4	1.913875598	0.89739249	782253, 812867, 775687, 825071	165	430	13528	0.762677942	1	0.999987643	100
GOTERM_BP_FAT	GO:0043068~positive regulation of programmed cell death	4	1.913875598	0.900020046	782253, 812867, 775687, 825071	165	433	13528	0.757393799	1	0.999988718	100
GOTERM_BP_FAT	GO:0010942~positive regulation of cell death	4	1.913875598	0.90173817	782253, 812867, 775687, 825071	165	435	13528	0.753911529	1	0.999989247	100
Annotation Cluster 102	Enrichment Score: 0.12660623260407652
Category	Term	Count	%	PValue	Genes	List Total	Pop Hits	Pop Total	Fold Enrichment	Bonferroni	Benjamini	FDR
GOTERM_BP_FAT	GO:0050953~sensory perception of light stimulus	4	1.913875598	0.48841888	779124, 811237, 794979, 803900	165	216	13528	1.518294052	1	0.992737396	99.99854153
GOTERM_BP_FAT	GO:0007601~visual perception	4	1.913875598	0.48841888	779124, 811237, 794979, 803900	165	216	13528	1.518294052	1	0.992737396	99.99854153
SP_PIR_KEYWORDS	sensory transduction	3	1.435406699	0.989204927	787551, 811237, 803900	209	595	19235	0.464034418	1	0.999999172	100
GOTERM_BP_FAT	GO:0007600~sensory perception	5	2.392344498	0.990224839	787551, 779124, 811237, 794979, 803900	165	810	13528	0.506098017	1	0.999999999	100
GOTERM_BP_FAT	GO:0050890~cognition	5	2.392344498	0.996239741	787551, 779124, 811237, 794979, 803900	165	909	13528	0.450978431	1	1	100
Annotation Cluster 103	Enrichment Score: 0.12468409677362571
Category	Term	Count	%	PValue	Genes	List Total	Pop Hits	Pop Total	Fold Enrichment	Bonferroni	Benjamini	FDR
UP_SEQ_FEATURE	repeat:WD 7	3	1.435406699	0.480779138	793860, 817146, 800812	209	150	19113	1.828995215	1	0.999999589	99.99694795
UP_SEQ_FEATURE	repeat:WD 6	3	1.435406699	0.620625487	793860, 817146, 800812	209	192	19113	1.428902512	1	0.999999957	99.99997898
UP_SEQ_FEATURE	repeat:WD 5	3	1.435406699	0.723511104	793860, 817146, 800812	209	233	19113	1.177464731	1	0.999999994	99.99999986
INTERPRO	IPR019782:WD40 repeat 2	3	1.435406699	0.729448376	793860, 817146, 800812	190	226	16659	1.163879832	1	0.999999841	99.9999993
INTERPRO	IPR017986:WD40 repeat, region	3	1.435406699	0.755334903	793860, 817146, 800812	190	238	16659	1.105196816	1	0.999999896	99.99999983
UP_SEQ_FEATURE	repeat:WD 4	3	1.435406699	0.760715709	793860, 817146, 800812	209	251	19113	1.093025029	1	0.999999996	99.99999999
INTERPRO	IPR019781:WD40 repeat, subgroup	3	1.435406699	0.763479086	793860, 817146, 800812	190	242	16659	1.0869291	1	0.999999793	99.9999999
UP_SEQ_FEATURE	repeat:WD 3	3	1.435406699	0.7865956	793860, 817146, 800812	209	265	19113	1.035280311	1	0.999999999	100
UP_SEQ_FEATURE	repeat:WD 1	3	1.435406699	0.801910067	793860, 817146, 800812	209	274	19113	1.001274753	1	0.999999999	100
UP_SEQ_FEATURE	repeat:WD 2	3	1.435406699	0.801910067	793860, 817146, 800812	209	274	19113	1.001274753	1	0.999999999	100
SP_PIR_KEYWORDS	wd repeat	3	1.435406699	0.802309998	793860, 817146, 800812	209	276	19235	1.000364052	1	0.996209349	99.99999998
INTERPRO	IPR001680:WD40 repeat	3	1.435406699	0.807575669	793860, 817146, 800812	190	266	16659	0.988860309	1	0.999999933	99.99999999
INTERPRO	IPR019775:WD40 repeat, conserved site	3	1.435406699	0.825239367	793860, 817146, 800812	190	277	16659	0.949591488	1	0.999999964	100
SMART	SM00320:WD40	3	1.435406699	0.841381064	793860, 817146, 800812	112	266	9079	0.914238722	1	0.999999755	99.99999994
INTERPRO	IPR015943:WD40/YVTN repeat-like	3	1.435406699	0.857558068	793860, 817146, 800812	190	300	16659	0.876789474	1	0.99999999	100
Annotation Cluster 104	Enrichment Score: 0.12464455552326241
Category	Term	Count	%	PValue	Genes	List Total	Pop Hits	Pop Total	Fold Enrichment	Bonferroni	Benjamini	FDR
SP_PIR_KEYWORDS	transmembrane protein	9	4.306220096	0.392980027	782253, 812867, 799644, 814144, 807708, 777632, 826073, 774969, 774688	209	642	19235	1.290189152	1	0.910824406	99.89700556
GOTERM_CC_FAT	GO:0005887~integral to plasma membrane	14	6.698564593	0.683646966	812867, 820487, 826072, 792731, 810578, 777568, 774688, 799644, 807708, 815550, 777632, 826073, 817290, 784089	155	1188	12782	0.971804062	1	0.975332816	99.99997248
GOTERM_CC_FAT	GO:0031226~intrinsic to plasma membrane	14	6.698564593	0.714553684	812867, 820487, 826072, 792731, 810578, 777568, 774688, 799644, 807708, 815550, 777632, 826073, 817290, 784089	155	1215	12782	0.950208416	1	0.97960173	99.99999286
GOTERM_CC_FAT	GO:0044459~plasma membrane part	25	11.96172249	0.738774102	820487, 812867, 814144, 807430, 793623, 806202, 811237, 792672, 817290, 784089, 812178, 811643, 826072, 792731, 810578, 816489, 777568, 774688, 782253, 799644, 815550, 807708, 800291, 777632, 826073	155	2203	12782	0.935820655	1	0.982174214	99.99999777
SP_PIR_KEYWORDS	receptor	12	5.741626794	0.960686434	820487, 812867, 814144, 826072, 804492, 786456, 777632, 774911, 817290, 826073, 774969, 784089	209	1583	19235	0.697663875	1	0.999965222	100
UP_SEQ_FEATURE	topological domain:Extracellular	20	9.56937799	0.989985974	811464, 820487, 812867, 814144, 787551, 786829, 804492, 826072, 792731, 786456, 810578, 774969, 774688, 818660, 807708, 777632, 817290, 826073, 773459, 784089	209	2719	19113	0.672672017	1	1	100
UP_SEQ_FEATURE	topological domain:Cytoplasmic	25	11.96172249	0.994325363	811464, 820487, 812867, 814144, 786456, 774969, 817290, 773459, 784089, 787551, 786829, 826072, 804492, 792731, 810578, 777568, 774688, 784026, 782253, 774121, 818660, 807708, 777632, 826073, 805021	209	3374	19113	0.677606408	1	1	100
Annotation Cluster 105	Enrichment Score: 0.11026196873536036
Category	Term	Count	%	PValue	Genes	List Total	Pop Hits	Pop Total	Fold Enrichment	Bonferroni	Benjamini	FDR
GOTERM_BP_FAT	GO:0010627~regulation of protein kinase cascade	4	1.913875598	0.584449341	817762, 789625, 786593, 777568	165	249	13528	1.317074358	1	0.996730938	99.99995389
GOTERM_BP_FAT	GO:0009967~positive regulation of signal transduction	3	1.435406699	0.876332466	817762, 786593, 777568	165	295	13528	0.833775039	1	0.999974706	100
GOTERM_BP_FAT	GO:0010647~positive regulation of cell communication	3	1.435406699	0.911587412	817762, 786593, 777568	165	329	13528	0.747609837	1	0.999993093	100
Annotation Cluster 106	Enrichment Score: 0.10546724786856096
Category	Term	Count	%	PValue	Genes	List Total	Pop Hits	Pop Total	Fold Enrichment	Bonferroni	Benjamini	FDR
GOTERM_BP_FAT	GO:0006351~transcription, DNA-dependent	4	1.913875598	0.691223345	780966, 794483, 775913, 822193	165	292	13528	1.123121627	1	0.998972861	99.99999967
GOTERM_BP_FAT	GO:0032774~RNA biosynthetic process	4	1.913875598	0.700034905	780966, 794483, 775913, 822193	165	296	13528	1.107944308	1	0.999059257	99.99999979
GOTERM_MF_FAT	GO:0003700~transcription factor activity	6	2.870813397	0.997378872	780966, 783039, 775913, 822193, 822697, 810743	175	975	12983	0.456545055	1	1	100
Annotation Cluster 107	Enrichment Score: 0.09288913565629402
Category	Term	Count	%	PValue	Genes	List Total	Pop Hits	Pop Total	Fold Enrichment	Bonferroni	Benjamini	FDR
SP_PIR_KEYWORDS	Immunoglobulin domain	5	2.392344498	0.751372729	792731, 807708, 786456, 774969, 818337	209	470	19235	0.979079711	1	0.993724577	99.99999953
INTERPRO	IPR013783:Immunoglobulin-like fold	6	2.870813397	0.756169964	792731, 807708, 786593, 786456, 774969, 818337	190	553	16659	0.951308651	1	0.999999855	99.99999984
INTERPRO	IPR007110:Immunoglobulin-like	4	1.913875598	0.926526281	807708, 786456, 774969, 818337	190	501	16659	0.700031516	1	1	100
Annotation Cluster 108	Enrichment Score: 0.09253268196733916
Category	Term	Count	%	PValue	Genes	List Total	Pop Hits	Pop Total	Fold Enrichment	Bonferroni	Benjamini	FDR
UP_SEQ_FEATURE	zinc finger region:C2H2-type 15	3	1.435406699	0.429500683	785023, 821573, 822697	209	134	19113	2.047382704	1	0.999998081	99.98640304
UP_SEQ_FEATURE	zinc finger region:C2H2-type 14	3	1.435406699	0.511957944	785023, 821573, 822697	209	157	19113	1.747447658	1	0.999999726	99.99885724
UP_SEQ_FEATURE	zinc finger region:C2H2-type 12	4	1.913875598	0.518905965	798287, 785023, 821573, 822697	209	252	19113	1.451583504	1	0.999999629	99.99908973
UP_SEQ_FEATURE	zinc finger region:C2H2-type 9	5	2.392344498	0.58747177	798287, 785023, 796917, 821573, 822697	209	376	19113	1.216087244	1	0.999999967	99.99992059
UP_SEQ_FEATURE	zinc finger region:C2H2-type 6	6	2.870813397	0.616184064	798287, 785023, 822193, 796917, 821573, 822697	209	488	19113	1.124382304	1	0.99999996	99.99997471
UP_SEQ_FEATURE	zinc finger region:C2H2-type 11	4	1.913875598	0.620995474	798287, 785023, 821573, 822697	209	293	19113	1.248460898	1	0.999999943	99.9999793
UP_SEQ_FEATURE	zinc finger region:C2H2-type 13	3	1.435406699	0.645478539	785023, 821573, 822697	209	201	19113	1.364921802	1	0.999999945	99.99999282
UP_SEQ_FEATURE	zinc finger region:C2H2-type 8	5	2.392344498	0.668306798	798287, 785023, 796917, 821573, 822697	209	417	19113	1.096519913	1	0.999999975	99.9999975
SP_PIR_KEYWORDS	repressor	5	2.392344498	0.695445464	783039, 793755, 822697, 810743, 792956	209	435	19235	1.057856239	1	0.989511434	99.99999232
UP_SEQ_FEATURE	zinc finger region:C2H2-type 10	4	1.913875598	0.707430413	798287, 785023, 821573, 822697	209	334	19113	1.095206716	1	0.999999994	99.99999966
UP_SEQ_FEATURE	zinc finger region:C2H2-type 7	5	2.392344498	0.726658276	798287, 785023, 796917, 821573, 822697	209	451	19113	1.013855441	1	0.999999992	99.99999988
UP_SEQ_FEATURE	zinc finger region:C2H2-type 4	6	2.870813397	0.753656263	798287, 785023, 822193, 796917, 821573, 822697	209	575	19113	0.954258373	1	0.999999996	99.99999998
UP_SEQ_FEATURE	zinc finger region:C2H2-type 2	6	2.870813397	0.795106622	798287, 785023, 822193, 796917, 821573, 822697	209	608	19113	0.902464744	1	0.999999999	100
UP_SEQ_FEATURE	zinc finger region:C2H2-type 3	6	2.870813397	0.81097083	798287, 785023, 822193, 796917, 821573, 822697	209	622	19113	0.882152033	1	0.999999999	100
UP_SEQ_FEATURE	zinc finger region:C2H2-type 5	5	2.392344498	0.840737146	798287, 785023, 822193, 796917, 822697	209	538	19113	0.84990484	1	1	100
UP_SEQ_FEATURE	zinc finger region:C2H2-type 1	5	2.392344498	0.844860623	785023, 822193, 796917, 821573, 822697	209	542	19113	0.843632479	1	1	100
UP_SEQ_FEATURE	domain:KRAB	3	1.435406699	0.879183612	798287, 821573, 822697	209	332	19113	0.82635326	1	1	100
GOTERM_MF_FAT	GO:0016564~transcription repressor activity	3	1.435406699	0.927928687	783039, 822193, 822697	175	316	12983	0.704321881	1	0.999992108	100
INTERPRO	IPR007087:Zinc finger, C2H2-type	6	2.870813397	0.94645265	798287, 785023, 822193, 796917, 821573, 822697	190	784	16659	0.671012352	1	1	100
SP_PIR_KEYWORDS	dna-binding	15	7.177033493	0.948888509	798287, 780966, 785023, 787128, 796917, 821573, 822697, 810743, 776398, 787687, 783039, 775913, 822193, 812274, 793755	209	1868	19235	0.739026977	1	0.999932235	100
INTERPRO	IPR015880:Zinc finger, C2H2-like	6	2.870813397	0.951316332	798287, 785023, 822193, 796917, 821573, 822697	190	797	16659	0.660067358	1	1	100
SMART	SM00355:ZnF_C2H2	6	2.870813397	0.971681946	798287, 785023, 822193, 796917, 821573, 822697	112	797	9079	0.610257215	1	1	100
INTERPRO	IPR013087:Zinc finger, C2H2-type/integrase, DNA-binding	4	1.913875598	0.973968471	798287, 822193, 821573, 822697	190	621	16659	0.564759725	1	1	100
GOTERM_BP_FAT	GO:0006357~regulation of transcription from RNA polymerase II promoter	4	1.913875598	0.993997882	825567, 785023, 783039, 787128	165	727	13528	0.451102497	1	1	100
GOTERM_MF_FAT	GO:0003677~DNA binding	20	9.56937799	0.996269215	798287, 813370, 780966, 794483, 785023, 787128, 799732, 796917, 821573, 810743, 822697, 776398, 787687, 783039, 775913, 822193, 783388, 814927, 812274, 793755	175	2331	12983	0.636538579	1	1	100
GOTERM_MF_FAT	GO:0003700~transcription factor activity	6	2.870813397	0.997378872	780966, 783039, 775913, 822193, 822697, 810743	175	975	12983	0.456545055	1	1	100
SP_PIR_KEYWORDS	transcription regulation	12	5.741626794	0.997577703	798287, 785023, 783039, 775913, 787128, 822193, 793755, 796917, 821573, 822697, 810743, 792956	209	2026	19235	0.545114469	1	0.999999987	100
SP_PIR_KEYWORDS	Transcription	12	5.741626794	0.998233719	798287, 785023, 783039, 775913, 787128, 822193, 793755, 796917, 821573, 822697, 810743, 792956	209	2071	19235	0.533269876	1	0.999999994	100
GOTERM_BP_FAT	GO:0006350~transcription	14	6.698564593	0.998819211	798287, 780966, 794483, 785023, 787128, 796917, 821573, 822697, 810743, 783039, 775913, 822193, 793755, 792956	165	2101	13528	0.546325703	1	1	100
GOTERM_BP_FAT	GO:0045449~regulation of transcription	18	8.612440191	0.999332396	798287, 780966, 817762, 792731, 785023, 787128, 786593, 789625, 796917, 821573, 810743, 822697, 825567, 783039, 775913, 822193, 793755, 792956	165	2601	13528	0.567390165	1	1	100
GOTERM_BP_FAT	GO:0006355~regulation of transcription, DNA-dependent	9	4.306220096	0.999874136	825567, 798287, 780966, 785023, 783039, 775913, 787128, 821573, 822697	165	1773	13528	0.416182126	1	1	100
GOTERM_MF_FAT	GO:0030528~transcription regulator activity	8	3.827751196	0.999898856	780966, 783039, 775913, 789625, 784397, 822193, 822697, 810743	175	1512	12983	0.392532124	1	1	100
GOTERM_BP_FAT	GO:0051252~regulation of RNA metabolic process	9	4.306220096	0.999914898	825567, 798287, 780966, 785023, 783039, 775913, 787128, 821573, 822697	165	1813	13528	0.40699995	1	1	100
Annotation Cluster 109	Enrichment Score: 0.0753777160373199
Category	Term	Count	%	PValue	Genes	List Total	Pop Hits	Pop Total	Fold Enrichment	Bonferroni	Benjamini	FDR
GOTERM_BP_FAT	GO:0007243~protein kinase cascade	5	2.392344498	0.660273688	825567, 806601, 776972, 789625, 826270	165	370	13528	1.107944308	1	0.998455988	99.99999838
SP_PIR_KEYWORDS	kinase	7	3.349282297	0.758334556	806601, 814054, 776972, 786227, 789625, 800678, 826270	209	688	19235	0.936387282	1	0.993743386	99.99999968
GOTERM_BP_FAT	GO:0016310~phosphorylation	9	4.306220096	0.761062817	825567, 806601, 776972, 794115, 786227, 789625, 814859, 800678, 799732	165	800	13528	0.922363636	1	0.999591604	100
INTERPRO	IPR017441:Protein kinase, ATP binding site	5	2.392344498	0.762528404	776972, 786227, 789625, 800678, 780397	190	455	16659	0.963504916	1	0.999999846	99.99999989
INTERPRO	IPR008271:Serine/threonine protein kinase, active site	4	1.913875598	0.769064198	776972, 786227, 789625, 800678	190	354	16659	0.990722569	1	0.999999776	99.99999993
INTERPRO	IPR017442:Serine/threonine protein kinase-related	4	1.913875598	0.777231079	776972, 786227, 789625, 800678	190	359	16659	0.976924205	1	0.999999787	99.99999996
SP_PIR_KEYWORDS	serine/threonine-protein kinase	4	1.913875598	0.783452792	776972, 786227, 789625, 800678	209	381	19235	0.966230896	1	0.995544685	99.99999993
GOTERM_BP_FAT	GO:0006468~protein amino acid phosphorylation	7	3.349282297	0.825045417	825567, 776972, 794115, 786227, 789625, 800678, 799732	165	667	13528	0.860442506	1	0.999874063	100
INTERPRO	IPR000719:Protein kinase, core	4	1.913875598	0.909726526	776972, 786227, 789625, 800678	190	476	16659	0.736797877	1	1	100
GOTERM_BP_FAT	GO:0006793~phosphorus metabolic process	9	4.306220096	0.910832969	825567, 806601, 776972, 794115, 786227, 789625, 814859, 800678, 799732	165	973	13528	0.758366813	1	0.999993074	100
GOTERM_BP_FAT	GO:0006796~phosphate metabolic process	9	4.306220096	0.910832969	825567, 806601, 776972, 794115, 786227, 789625, 814859, 800678, 799732	165	973	13528	0.758366813	1	0.999993074	100
GOTERM_MF_FAT	GO:0004674~protein serine/threonine kinase activity	4	1.913875598	0.931122765	776972, 786227, 789625, 800678	175	430	12983	0.690126246	1	0.999992671	100
UP_SEQ_FEATURE	domain:Protein kinase	3	1.435406699	0.965161531	776972, 789625, 800678	209	469	19113	0.584966487	1	1	100
UP_SEQ_FEATURE	binding site:ATP	3	1.435406699	0.982598342	776972, 789625, 800678	209	542	19113	0.506179488	1	1	100
GOTERM_MF_FAT	GO:0004672~protein kinase activity	4	1.913875598	0.989231946	776972, 786227, 789625, 800678	175	606	12983	0.489693541	1	0.999999994	100
Annotation Cluster 110	Enrichment Score: 0.057781509265917755
Category	Term	Count	%	PValue	Genes	List Total	Pop Hits	Pop Total	Fold Enrichment	Bonferroni	Benjamini	FDR
SP_PIR_KEYWORDS	ion transport	6	2.870813397	0.752750092	811464, 791405, 787551, 814859, 810578, 819760	209	578	19235	0.955364977	1	0.993535568	99.99999957
GOTERM_MF_FAT	GO:0005216~ion channel activity	4	1.913875598	0.894389735	811464, 791405, 787551, 818660	175	386	12983	0.768793486	1	0.999972441	100
GOTERM_MF_FAT	GO:0022838~substrate specific channel activity	4	1.913875598	0.905843613	811464, 791405, 787551, 818660	175	398	12983	0.745613783	1	0.99998175	100
GOTERM_MF_FAT	GO:0015267~channel activity	4	1.913875598	0.917787225	811464, 791405, 787551, 818660	175	412	12983	0.720277393	1	0.999988911	100
GOTERM_MF_FAT	GO:0022803~passive transmembrane transporter activity	4	1.913875598	0.91858552	811464, 791405, 787551, 818660	175	413	12983	0.718533379	1	0.999987972	100
Annotation Cluster 111	Enrichment Score: 0.047883234194801116
Category	Term	Count	%	PValue	Genes	List Total	Pop Hits	Pop Total	Fold Enrichment	Bonferroni	Benjamini	FDR
GOTERM_BP_FAT	GO:0010605~negative regulation of macromolecule metabolic process	8	3.827751196	0.793037287	794483, 813733, 783108, 783039, 786593, 777568, 821110, 787908	165	734	13528	0.893600859	1	0.999747749	100
GOTERM_BP_FAT	GO:0031327~negative regulation of cellular biosynthetic process	5	2.392344498	0.913194458	794483, 813733, 783108, 783039, 796848	165	561	13528	0.730729757	1	0.999993435	100
GOTERM_BP_FAT	GO:0009890~negative regulation of biosynthetic process	5	2.392344498	0.921170962	794483, 813733, 783108, 783039, 796848	165	573	13528	0.715426516	1	0.999994998	100
GOTERM_BP_FAT	GO:0010558~negative regulation of macromolecule biosynthetic process	4	1.913875598	0.964428309	794483, 813733, 783108, 783039	165	547	13528	0.599545732	1	0.999999859	100
Annotation Cluster 112	Enrichment Score: 0.009269156786693395
Category	Term	Count	%	PValue	Genes	List Total	Pop Hits	Pop Total	Fold Enrichment	Bonferroni	Benjamini	FDR
GOTERM_BP_FAT	GO:0008219~cell death	5	2.392344498	0.977388311	794483, 813022, 786456, 775687, 825071	165	719	13528	0.570152147	1	0.999999982	100
GOTERM_BP_FAT	GO:0016265~death	5	2.392344498	0.978383071	794483, 813022, 786456, 775687, 825071	165	724	13528	0.566214633	1	0.999999984	100
GOTERM_BP_FAT	GO:0006915~apoptosis	4	1.913875598	0.97899994	813022, 786456, 775687, 825071	165	602	13528	0.544769959	1	0.999999985	100
GOTERM_BP_FAT	GO:0012501~programmed cell death	4	1.913875598	0.980764274	813022, 786456, 775687, 825071	165	611	13528	0.536745524	1	0.999999989	100
Annotation Cluster 113	Enrichment Score: 0.003959104842736903
Category	Term	Count	%	PValue	Genes	List Total	Pop Hits	Pop Total	Fold Enrichment	Bonferroni	Benjamini	FDR
SP_PIR_KEYWORDS	membrane	58	27.75119617	0.953149146	811464, 820487, 814144, 807430, 793623, 807434, 814859, 819760, 774969, 788149, 806601, 776398, 781905, 776972, 783039, 792672, 825071, 786028, 812178, 791501, 787551, 792731, 786829, 789625, 777568, 784026, 791405, 774121, 815550, 807708, 777632, 794306, 818559, 812867, 778891, 786456, 785032, 779435, 811158, 817114, 817290, 773459, 784089, 783248, 814054, 803055, 804492, 826072, 775687, 810578,…	209	6256	19235	0.853251692	1	0.999944243	100
UP_SEQ_FEATURE	topological domain:Extracellular	20	9.56937799	0.989985974	811464, 820487, 812867, 814144, 787551, 786829, 804492, 826072, 792731, 786456, 810578, 774969, 774688, 818660, 807708, 777632, 817290, 826073, 773459, 784089	209	2719	19113	0.672672017	1	1	100
UP_SEQ_FEATURE	topological domain:Cytoplasmic	25	11.96172249	0.994325363	811464, 820487, 812867, 814144, 786456, 774969, 817290, 773459, 784089, 787551, 786829, 826072, 804492, 792731, 810578, 777568, 774688, 784026, 782253, 774121, 818660, 807708, 777632, 826073, 805021	209	3374	19113	0.677606408	1	1	100
SP_PIR_KEYWORDS	transmembrane	32	15.31100478	0.999955041	818559, 811464, 812867, 820487, 814144, 807434, 786456, 814859, 819760, 774969, 817290, 825071, 773459, 784089, 787551, 826072, 786829, 804492, 792731, 810578, 777568, 774688, 784026, 782253, 774121, 791405, 818660, 807708, 799162, 777632, 826073, 805021	209	4973	19235	0.5922123	1	1	100
UP_SEQ_FEATURE	transmembrane region	31	14.83253589	0.999974281	818559, 811464, 812867, 820487, 814144, 807434, 786456, 819760, 774969, 817290, 825071, 773459, 784089, 787551, 826072, 786829, 804492, 792731, 810578, 777568, 774688, 784026, 782253, 774121, 791405, 818660, 807708, 799162, 777632, 826073, 805021	209	4911	19113	0.577263813	1	1	100
GOTERM_CC_FAT	GO:0016021~integral to membrane	38	18.18181818	0.999998297	818559, 811464, 812867, 820487, 814144, 807434, 814859, 786456, 819760, 774969, 822193, 817290, 773459, 825071, 784089, 814054, 787551, 792731, 826072, 786829, 804492, 810578, 777568, 774688, 784026, 782253, 774121, 791405, 799644, 820056, 818660, 815550, 807708, 799162, 803836, 777632, 826073, 805021	155	5297	12782	0.591589884	1	1	100
GOTERM_CC_FAT	GO:0031224~intrinsic to membrane	40	19.13875598	0.99999834	818559, 811464, 812867, 820487, 814144, 807434, 814859, 786456, 819760, 774969, 781905, 779435, 822193, 817290, 773459, 825071, 784089, 814054, 787551, 792731, 804492, 826072, 786829, 810578, 777568, 774688, 784026, 782253, 774121, 791405, 799644, 820056, 818660, 815550, 807708, 799162, 803836, 777632, 826073, 805021	155	5485	12782	0.601382068	1	1	100
